# Supplementary material for: Comparative Genomic Analysis of 45 Type Strains of the Genus Bifidobacterium: A Snapshot of Its Genetic Diversity and Evolution
Source: PLoS One. 2015 Feb 6;10(2):e0117912. doi: 10.1371/journal.pone.0117912 (PMC4319941; doi:10.1371/journal.pone.0117912)
Supplement: S2 Table — (XLSX) [file pone.0117912.s006.xlsx]

## Sheet: Sheet1
Table S2. Genomic features of the type strains
Species	Sequencing Method	Status	Length(bp)	GC Content (%)	Gene Number	Genefamily Number	Scaffold num	N50	Sequencing depth	Accession numbers
Bifidobacterium actinocoloniiforme	Hiseq	Scaffolds	1818499	62.69	1494	1465	47	123594	402.724	JDUR00000000
Bifidobacterium adolescentis	Hiseq	Chromosomes	2089645	59.18	1682	1642	1	2089645	-	AP009256.1
Bifidobacterium angulatum	Hiseq	Scaffolds	1993788	59.4	1569	1545	31	245044	315.561	JDTY00000000
Bifidobacterium animalis subsp. animalis	Hiseq	Chromosomes	1932693	60.47	1558	1529	1	1932693	-	CP002567.1
Bifidobacterium animalis subsp. lactis	Hiseq	Chromosomes	1938483	60.48	1570	1540	1	1938483	-	CP003941.1
Bifidobacterium asteroides	Hiseq	Scaffolds	2138627	59.97	1692	1648	80	134064	323.889	JDTU00000000
Bifidobacterium biavatii	Hiseq	Scaffolds	3263093	63.18	2564	2463	89	128327	445.097	JDUU00000000
Bifidobacterium bifidum	Hiseq	Scaffolds	2202793	62.67	1830	1804	44	166806	378.639	JDUM00000000
Bifidobacterium bohemicum	Hiseq	Scaffolds	2054909	57.42	1632	1606	43	174147	399.912	JDUS00000000
Bifidobacterium bombi	Hiseq	Scaffolds	1912863	56.05	1547	1527	49	470845	427.202	JDTS00000000
Bifidobacterium boum	Hiseq	Scaffolds	2171443	59.3	1740	1711	31	275752	352.816	JDUH00000000
Bifidobacterium breve	Hiseq	Scaffolds	2257133	58.87	1930	1883	27	255839	365.298	JDUD00000000
Bifidobacterium callitrichos	Hiseq	Scaffolds	2867223	63.57	2339	2247	97	131359	268.33	JDUV00000000
Bifidobacterium catenulatum	Hiseq	Scaffolds	2110918	56.41	1780	1742	126	72039	214.695	JDTP00000000
Bifidobacterium choerinum	Hiseq	Scaffolds	2050012	65.75	1641	1621	114	66876	479.344	JDUJ00000000
Bifidobacterium coryneforme	Hiseq	Scaffolds	1741021	60.49	1395	1375	49	134000	432.751	JDUF00000000
Bifidobacterium cuniculi	Hiseq	Scaffolds	2512726	64.87	2236	2186	229	21874	283.472	JDUL00000000
Bifidobacterium dentium	Hiseq	Scaffolds	2614783	58.5	2131	2075	32	176920	376.426	JDUY00000000
Bifidobacterium gallicum	Hiseq	Scaffolds	1989856	57.6	1541	1518	50	144176	405.569	JDTW00000000
Bifidobacterium gallinarum	Hiseq	Scaffolds	2128657	64.2	1718	1680	86	148669	350.943	JDUN00000000
Bifidobacterium indicum	Hiseq	Scaffolds	1723966	60.48	1369	1346	24	1013517	389.039	JDUE00000000
Bifidobacterium kashiwanohense	Hiseq	Scaffolds	2323458	56.3	1967	1918	65	189541	309.664	JDUP00000000
Bifidobacterium longum subsp. infantis	Hiseq	Scaffolds	2780348	59.82	2539	2445	149	55041	286.121	JDTT00000000
Bifidobacterium longum subsp. longum	Hiseq	Chromosomes	2385164	60.33	1952	1889	1	2385164	-	AP010888.1
Bifidobacterium longum subsp. suis	Hiseq	Scaffolds	2390772	60.05	2016	1976	126	167808	422.622	JDUC00000000
Bifidobacterium magnum	Hiseq	Scaffolds	1819402	58.74	1525	1505	37	102460	368.069	JDUG00000000
Bifidobacterium merycicum	Hiseq	Scaffolds	2278957	60.33	1859	1829	33	283570	334.371	JDTL00000000
Bifidobacterium minimum	Hiseq	Scaffolds	1864511	62.75	1513	1501	61	138990	362.504	JDUA00000000
Bifidobacterium mongoliense	Hiseq	Scaffolds	2154060	62.78	1779	1740	49	232506	285.877	JDUO00000000
Bifidobacterium pseudocatenulatum	Hiseq	Scaffolds	2284645	56.44	1830	1791	63	662476	299.671	JDUK00000000
Bifidobacterium pseudolongum subsp. globosum	Hiseq	Scaffolds	1915051	63.41	1577	1558	52	134063	473.477	JDTV00000000
Bifidobacterium pseudolongum subsp. pseudolongum	Hiseq	Scaffolds	1901006	63.07	1591	1570	17	487258	408.757	JDTZ00000000
Bifidobacterium psychraerophilum	Hiseq	Scaffolds	2621733	58.74	2157	2105	52	216963	266.05	JDUQ00000000
Bifidobacterium pullorum	Hiseq	Scaffolds	2100951	64.31	1656	1631	35	219212	416.521	JDUI00000000
Bifidobacterium reuteri	Hiseq	Scaffolds	2836474	60.45	2190	2101	54	134067	490.819	JDUW00000000
Bifidobacterium ruminantium	Hiseq	Scaffolds	2230339	59.17	1833	1796	57	110144	341.509	JDTK00000000
Bifidobacterium saeculare	Hiseq	Scaffolds	2251268	63.77	1793	1760	58	274018	408.44	JDTM00000000
Bifidobacterium saguini	Hiseq	Scaffolds	2773427	56.34	2301	2233	44	265430	333.356	JDUT00000000
Bifidobacterium scardovii	Hiseq	Scaffolds	3146635	64.66	2551	2415	119	72772	233.087	JDTN00000000
Bifidobacteriumstercoris	Hiseq	Scaffolds	2292182	59.37	1893	1845	37	203392	408.98	JDUX00000000
Bifidobacterium subtile	Hiseq	Scaffolds	2762307	60.93	2251	2188	59	245763	212.101	JDTX00000000
Bifidobacterium thermacidophilum subsp. porcinum	Hiseq	Scaffolds	2062678	60.24	1599	1578	23	202039	267.246	JDTQ00000000
Bifidobacterium thermacidophilum subsp. thermacidophilum	Hiseq	Scaffolds	2220998	60.38	1747	1715	36	142091	384.474	JDTO00000000
Bifidobacterium thermophilum	Hiseq	Scaffolds	2224847	59.73	1718	1696	38	172317	262.956	JDUB00000000
Bifidobacterium tsurumiense	Hiseq	Scaffolds	2157691	52.84	1714	1699	42	127987	352.641	JDTR00000000
