# Supplementary material for: Comparative Genomic Analysis of 45 Type Strains of the Genus Bifidobacterium: A Snapshot of Its Genetic Diversity and Evolution
Source: PLoS One. 2015 Feb 6;10(2):e0117912. doi: 10.1371/journal.pone.0117912 (PMC4319941; doi:10.1371/journal.pone.0117912)
Supplement: S3 Table — (XLSX) [file pone.0117912.s007.xlsx]

## Sheet: Sheet1
Table S3 General information of the core genes shared by 45 Bifidobacterium type strains
Predicted Gene*	Gene ID**	Gene name	Location	Strand	Length	PID	COG	Product
DSM_10140_0002	Balat_0002	-	2489..3613	+	374	241195474	COG0592L	DNA polymerase III subunit beta
DSM_10140_0005	Balat_0005	gyrB	5777..7894	+	705	241195477	COG0187L	DNA gyrase subunit B
DSM_10140_0052	Balat_0057	-	60491..61846	-	451	241195527	COG1253R	hemolysin-like protein
DSM_10140_0054	Balat_0059	-	62901..64016	+	371	241195529	COG1609K	LacI-type transcriptional regulator
DSM_10140_0067	Balat_0073	-	80579..81682	-	367	241195543	COG0180J	Tryptophanyl-tRNA synthetase
DSM_10140_0071	Balat_0077	-	86071..86298	-	75	241195547	-	hypothetical protein
DSM_10140_0076	Balat_0082	-	91567..92721	+	384	241195552	COG3764M	hypothetical protein
DSM_10140_0078	Balat_0084	-	93919..96051	-	710	241195554	COG0515RTKL	serine-threonine protein kinase
DSM_10140_0079	Balat_0085	-	96044..97069	-	341	241195555	COG0515RTKL	serine-threonine protein kinase
DSM_10140_0080	Balat_0086	-	97066..98532	-	488	241195556	COG0768M	penicillin binding protein transpeptidase
DSM_10140_0081	Balat_0087	-	98525..100267	-	580	241195557	COG0772D	cell division membrane protein
DSM_10140_0084	Balat_0090	-	102394..103095	-	233	241195560	COG1716T	hypothetical protein
DSM_10140_0092	Balat_0099	-	112141..113589	-	482	241195568	COG0493ER	ferredoxin/ferredoxin-NADP reductase
DSM_10140_0094	Balat_0101	-	116322..118163	-	613	241195570	COG0265O	DO serine protease
DSM_10140_0097	Balat_0104	-	121079..122416	+	445	241195573	COG0343J	queuine tRNA-ribosyltransferase
DSM_10140_0120	Balat_0128	-	142498..143562	+	354	241195596	COG0191G	fructose-bisphosphate aldolase
DSM_10140_0121	Balat_0129	-	144115..145401	+	428	241195597	COG0104F	adenylosuccinate synthetase
DSM_10140_0186	Balat_0194	-	226279..227658	+	459	241195661	COG0305L	replicative DNA helicase
DSM_10140_0188	Balat_0196	-	229332..230081	+	249	241195663	COG3442R	cobyric acid synthase CobQ
DSM_10140_0192	Balat_0200	upp	234039..234680	-	213	241195667	COG0035F	uracil phosphoribosyltransferase
DSM_10140_0195	Balat_0203	-	237016..239250	-	744	241195670	COG0855P	polyphosphate kinase
DSM_10140_0197	Balat_0205	-	241148..242356	+	402	241195672	COG4962U	Flp pilus assembly protein ABC transporter ATPase
DSM_10140_0204	Balat_0212	recR	247789..248391	+	200	241195679	COG0353L	recombination protein RecR
DSM_10140_0208	Balat_0216	-	251227..251850	+	207	241195683	-	hypothetical protein
DSM_10140_0210	Balat_0218	-	254476..256884	-	802	241195685	COG0744M	penicillin-binding protein
DSM_10140_0214	Balat_0221	-	260288..263248	+	986	241195688	COG0550L	DNA topoisomerase I
DSM_10140_0215	Balat_0222	-	263932..264552	+	206	241195689	COG0125F	Thymidylate kinase
DSM_10140_0219	Balat_0226	-	269383..271008	+	541	241195693	COG4690E	dipeptidase
DSM_10140_0222	Balat_0229	-	274267..274614	-	115	241195696	-	hypothetical protein
DSM_10140_0224	Balat_0231	-	276243..276800	-	185	241195698	COG2246S	hypothetical protein
DSM_10140_0226	Balat_0233	-	278503..279162	-	219	241195700	COG0406G	hypothetical protein
DSM_10140_0229	Balat_0236	gltX	282864..284381	+	505	241195703	COG0008J	glutamyl-tRNA synthetase
DSM_10140_0231	Balat_0240	-	287070..287888	-	272	241195705	COG1414K	IclR family transcriptional regulator
DSM_10140_0236	Balat_0245	-	293350..294678	+	442	241195710	COG0766M	UDP-N-acetylglucosamine 1-carboxyvinyltransferase
DSM_10140_0237	Balat_0246	-	295176..296165	+	329	241195711	COG0204I	hypothetical protein
DSM_10140_0238	Balat_0247	gpsA	296521..297519	+	332	241195712	COG0240C	NAD(P)H-dependent glycerol-3-phosphate dehydrogenase
DSM_10140_0239	Balat_0248	ddl	297881..299017	+	378	241195713	COG1181M	D-alanyl-alanine synthetase A
DSM_10140_0251	Balat_0259	rpmB	313341..313520	+	59	241195724	COG0227J	50S ribosomal protein L28
DSM_10140_0258	Balat_0267	rpsP	327833..328303	-	156	241195732	COG0228J	30S ribosomal protein S16
DSM_10140_0262	Balat_0271	-	334936..336579	+	547	241195736	COG0541U	signal recognition particle protein
DSM_10140_0263	Balat_0272	cysS	337723..339360	-	545	241195737	COG0215J	cysteinyl-tRNA synthetase
DSM_10140_0265	Balat_0274	-	341776..342513	-	245	241195739	COG0518F	amidotransferase
DSM_10140_0268	Balat_0277	rnc	345564..346340	-	258	241195742	COG0571K	ribonuclease III
DSM_10140_0269	Balat_0278	rpmF	346665..346859	-	64	241195743	COG0333J	50S ribosomal protein L32
DSM_10140_0270	Balat_0279	-	346938..347534	-	198	241195744	COG1399R	putative metal-binding/nucleic acid-binding protein
DSM_10140_0272	Balat_0281	coaD	348371..348850	-	159	241195746	COG0669H	phosphopantetheine adenylyltransferase
DSM_10140_0273	Balat_0282	-	349026..349319	+	97	241195747	-	hypothetical protein
DSM_10140_0275	Balat_0284	-	350538..351998	-	486	241195749	COG1488H	nicotinate phosphoribosyltransferase
DSM_10140_0277	Balat_0286	rph	353044..353736	+	230	241195751	COG0689J	ribonuclease PH
DSM_10140_0278	Balat_0287	-	353765..354484	+	239	241195752	COG0127F	putative deoxyribonucleotide triphosphate pyrophosphatase
DSM_10140_0283	Balat_0294	rplS***	360820..361185	+	121	241195757	COG0335J	50S ribosomal protein L19
DSM_10140_0288	Balat_0299	-	365643..366584	-	313	241195762	COG0679R	hypothetical protein
DSM_10140_0291	Balat_0302	rplU	372655..372963	+	102	241195765	COG0261J	50S ribosomal protein L21
DSM_10140_0292	Balat_0303	rpmA***	373003..373254	+	83	241195766	COG0211J	50S ribosomal protein L27
DSM_10140_0293	Balat_0304	obgE	373439..375151	+	570	241195767	COG0536R	GTPase ObgE
DSM_10140_0296	Balat_0308	secE	377939..378169	+	76	241195770	COG0690U	preprotein translocase subunit SecE
DSM_10140_0297	Balat_0309	-	378300..379292	+	330	241195771	COG0250K	transcription antiterminator
DSM_10140_0298	Balat_0310	rplK***	379534..379965	+	143	241195772	COG0080J	50S ribosomal protein L11
DSM_10140_0299	Balat_0311	rplA***	379985..380674	+	229	241195773	COG0081J	50S ribosomal protein L1
DSM_10140_0309	Balat_0322	rpsO	399404..399673	+	89	241195783	COG0184J	30S ribosomal protein S15
DSM_10140_0322	Balat_0335	-	415869..417587	+	572	241195796	COG0419L	hypothetical protein
DSM_10140_0323	Balat_0336	-	417768..419108	+	446	241195797	COG3579E	aminopeptidase
DSM_10140_0327	Balat_0340	-	424327..425019	+	230	241195801	COG0775F	5'-methylthioadenosine nucleosidase
DSM_10140_0333	Balat_0346	-	430191..430970	+	259	241195807	COG1117P	phosphate transporter ATP-binding protein
DSM_10140_0334	Balat_0347	-	431262..432602	+	446	241195808	COG2252R	hypothetical protein
DSM_10140_0336	Balat_0349	rplJ	434213..434734	+	173	241195810	COG0244J	50S ribosomal protein L10
DSM_10140_0337	Balat_0350	rplL***	434845..435225	+	126	241195811	COG0222J	50S ribosomal protein L7/L12
DSM_10140_0346	Balat_0359	groES	445185..445481	+	98	241195820	COG0234O	co-chaperonin GroES
DSM_10140_0347	Balat_0363	rpmG	446150..446320	+	56	241195821	COG0267J	50S ribosomal protein L33
DSM_10140_0350	Balat_0366	-	449674..449997	+	107	241195824	COG4231C	ferredoxin
DSM_10140_0352	Balat_0368	-	451287..452603	-	438	241195826	COG0389L	DNA-damage-inducible protein P
DSM_10140_0355	Balat_0372	-	454901..455719	+	272	241195829	-	AbrB family transcriptional regulator
DSM_10140_0357	Balat_0374	rplM***	458278..458727	+	149	241195831	COG0102J	50S ribosomal protein L13
DSM_10140_0358	Balat_0375	rpsI***	458747..459238	+	163	241195832	COG0103J	30S ribosomal protein S9
DSM_10140_0361	Balat_0378	-	463599..466346	+	915	241195835	COG1454C	bifunctional acetaldehyde-CoA/alcohol dehydrogenase
DSM_10140_0364	Balat_0381	rpsJ***	468859..469167	+	102	241195838	COG0051J	30S ribosomal protein S10
DSM_10140_0365	Balat_0382	rplC***	469185..469835	+	216	241195839	COG0087J	50S ribosomal protein L3
DSM_10140_0366	Balat_0383	rplD***	469841..470497	+	218	241195840	COG0088J	50S ribosomal protein L4
DSM_10140_0367	Balat_0384	rplW	470502..470798	+	98	241195841	COG0089J	50S ribosomal protein L23
DSM_10140_0368	Balat_0385	rplB***	470836..471666	+	276	241195842	COG0090J	50S ribosomal protein L2
DSM_10140_0369	Balat_0386	rpsS***	471682..471960	+	92	241195843	COG0185J	30S ribosomal protein S19
DSM_10140_0370	Balat_0387	rplV	471982..472341	+	119	394895284	-	50S ribosomal protein L22
DSM_10140_0371	Balat_0388	rpsC***	472344..473177	+	277	241195845	COG0092J	30S ribosomal protein S3
DSM_10140_0372	Balat_0389	rplP***	473185..473604	+	139	241195846	COG0197J	50S ribosomal protein L16
DSM_10140_0373	Balat_0390	-	473604..473852	+	82	241195847	COG0255J	Ribosomal protein L29
DSM_10140_0374	Balat_0391	rpsQ	473862..474122	+	86	241195848	COG0186J	30S ribosomal protein S17
DSM_10140_0375	Balat_0392	rplN***	474211..474579	+	122	241195849	COG0093J	50S ribosomal protein L14
DSM_10140_0376	Balat_0393	rplX	474581..474916	+	111	241195850	COG0198J	50S ribosomal protein L24
DSM_10140_0377	Balat_0394	rplE***	474913..475497	+	194	241195851	COG0094J	50S ribosomal protein L5
DSM_10140_0378	Balat_0395	rpsN	475499..475684	+	61	241195852	COG0199J	30S ribosomal protein S14
DSM_10140_0379	Balat_0396	rpsH	475772..476170	+	132	241195853	COG0096J	30S ribosomal protein S8
DSM_10140_0380	Balat_0397	rplF***	476187..476726	+	179	241195854	COG0097J	50S ribosomal protein L6
DSM_10140_0381	Balat_0398	rplR	476728..477099	+	123	241195855	COG0256J	50S ribosomal protein L18
DSM_10140_0382	Balat_0399	rpsE***	477123..477827	+	234	241195856	COG0098J	30S ribosomal protein S5
DSM_10140_0384	Balat_0401	rplO	478012..478470	+	152	241195858	COG0200J	50S ribosomal protein L15
DSM_10140_0385	Balat_0402	secY	478708..480057	+	449	241195859	COG0201U	preprotein translocase subunit SecY
DSM_10140_0387	Balat_0404	infA	481051..481269	+	72	241195861	COG0361J	translation initiation factor IF-1
DSM_10140_0388	Balat_0405	rpmJ	481308..481421	+	37	241195862	COG0257J	50S ribosomal protein L36
DSM_10140_0389	Balat_0406	rpsM***	481560..481937	+	125	241195863	COG0099J	30S ribosomal protein S13
DSM_10140_0390	Balat_0407	rpsK***	482014..482412	+	132	241195864	COG0100J	30S ribosomal protein S11
DSM_10140_0391	Balat_0408	-	482491..483486	+	331	241195865	COG0202K	DNA-directed RNA polymerase subunit alpha
DSM_10140_0392	Balat_0409	rplQ	483571..484017	+	148	241195866	COG0203J	50S ribosomal protein L17
DSM_10140_0393	Balat_0410	-	484239..485015	+	258	241195867	COG0101J	tRNA pseudouridine synthase A
DSM_10140_0395	Balat_0413	nusA***	486418..487494	+	358	241195869	COG0195K	transcription elongation factor NusA
DSM_10140_0396	Balat_0414	infB	487704..490538	+	944	241195870	COG0532J	translation initiation factor IF-2
DSM_10140_0397	Balat_0415	rbfA	490692..491345	+	217	241195871	COG0858J	ribosome-binding factor A
DSM_10140_0400	Balat_0418	-	493707..495182	-	491	241195874	COG1066O	DNA repair protein RadA
DSM_10140_0403	Balat_0420	-	496319..497020	-	233	241195876	COG0120G	ribose-5-phosphate isomerase A
DSM_10140_0406	Balat_0423	-	499327..500613	-	428	241195878	COG0172J	seryl-tRNA synthetase
DSM_10140_0407	Balat_0424	-	500785..501942	+	385	241195879	COG1597IR	hypothetical protein
DSM_10140_0408	Balat_0425	-	502102..503778	+	558	241195880	COG0033G	phosphoglucomutase
DSM_10140_0419	Balat_0437	lysS	516538..518154	+	538	241195891	COG1190J	lysyl-tRNA synthetase
DSM_10140_0427	Balat_0446	gpmA	529889..530629	+	246	241195900	COG0588G	phosphoglyceromutase
DSM_10140_0438	Balat_0455	-	542965..544020	+	351	241195909	COG0589T	Universal stress protein
DSM_10140_0439	Balat_0456	-	544109..544522	-	137	241195910	COG1765O	hypothetical protein
DSM_10140_0440	Balat_0457	thyA	544656..545528	+	290	241195911	COG0207F	thymidylate synthase
DSM_10140_0441	Balat_0458	-	545654..546337	+	227	241195912	COG0262H	dihydrofolate reductase
DSM_10140_0442	Balat_0459	-	546372..546908	+	178	241195913	COG0394T	low molecular weight protein-tyrosine-phosphatase
DSM_10140_0444	Balat_0461	-	548354..549199	+	281	241195915	COG0220R	tRNA (guanine-N(7--methyltransferase))
DSM_10140_0470	Balat_0492	-	583090..584679	+	529	241195942	COG0628R	hypothetical protein
DSM_10140_0471	Balat_0493	-	584679..585965	+	428	241195943	COG1215M	hypothetical protein
DSM_10140_0476	Balat_0498	-	591430..591993	+	187	241195948	COG0634F	hypoxanthine-guanine phosphoribosyltransferase
DSM_10140_0477	Balat_0499	-	591990..594086	+	698	241195949	COG0465O	hypothetical protein
DSM_10140_0481	Balat_0503	-	596865..598541	-	558	241195953	COG0488R	putative ABC transporter ATP-binding protein
DSM_10140_0500	Balat_0523	rpmE	622554..622766	+	70	241195972	COG0254J	50S ribosomal protein L31
DSM_10140_0501	Balat_0524	prfA	622975..624072	+	365	241195973	COG0216J	peptide chain release factor 1
DSM_10140_0503	Balat_0526	-	625177..625845	+	222	241195975	COG0009J	Sua5/YciO/YrdC family protein
DSM_10140_0504	Balat_0527	-	625842..627002	+	386	241195976	COG0472M	UDP-phosphate-alpha-N- acetylglucosaminyltransferase
DSM_10140_0505	Balat_0528	-	627372..628826	+	484	241195977	COG0516F	inosine-5'-monophosphate dehydrogenase
DSM_10140_0506	Balat_0529	-	629021..629674	+	217	241195978	COG1949A	oligoribonuclease
DSM_10140_0508	Balat_0531	-	630635..632104	+	489	241195980	COG0507L	helicase
DSM_10140_0510	Balat_0533	-	632741..634558	+	605	241195982	COG0442J	prolyl-tRNA synthetase
DSM_10140_0512	Balat_0535	-	635600..637669	-	689	241195984	COG3590O	M13 family peptidase
DSM_10140_0514	Balat_0537	-	638701..639504	+	267	241195986	COG0024J	methionine aminopeptidase
DSM_10140_0518	Balat_0542	prfB	643207..644340	+	377	241195991	COG1186J	peptide chain release factor 2
DSM_10140_0519	Balat_0543	-	644386..645714	+	442	241195992	COG2884D	FtsE-like ATP binding protein in cell division
DSM_10140_0520	Balat_0544	-	645718..646641	+	307	241195993	COG2177D	FtsX-like protein
DSM_10140_0522	Balat_0546	smpB***	648609..649100	+	163	241195995	COG0691O	SsrA-binding protein
DSM_10140_0532	Balat_0557	-	660556..661314	-	252	241196006	COG1521K	pantothenate kinase
DSM_10140_0533	Balat_0558	-	661484..663235	+	583	241196007	COG0747E	dipeptide ABC transporter periplasmic protein
DSM_10140_0534	Balat_0559	-	663275..664237	+	320	241196008	COG0601EP	peptide ABC transporter permease
DSM_10140_0535	Balat_0560	-	664230..665114	+	294	241196009	COG1173EP	peptide ABC transporter permease
DSM_10140_0561	Balat_0584	-	688283..689650	+	455	241196033	COG0787M	alanine racemase
DSM_10140_0562	Balat_0585	dnaG***	689760..691841	+	693	241196034	COG0358L	DNA primase
DSM_10140_0590	Balat_0614	-	724792..725817	-	341	241196062	COG2008E	low specificity-threonine aldolase
DSM_10140_0591	Balat_0617	rpsL	726998..727369	+	123	394895285	-	30S ribosomal protein S12
DSM_10140_0592	Balat_0618	-	727375..727845	+	156	241196065	COG0049J	30S ribosomal protein S7
DSM_10140_0593	Balat_0619	-	727879..730008	+	709	241196066	COG0480J	elongation factor G
DSM_10140_0594	Balat_0620	-	730186..731385	+	399	241196067	COG0050J	elongation factor Tu
DSM_10140_0597	Balat_0623	-	733326..733889	+	187	241196070	COG0231J	elongation factor P
DSM_10140_0598	Balat_0624	-	733986..734450	+	154	241196071	COG0781K	transcription termination factor
DSM_10140_0599	Balat_0625	-	734524..735759	+	411	241196072	COG0505EF	carbamoyl phosphate synthase small subunit
DSM_10140_0600	Balat_0626	-	735752..739162	+	1136	241196073	COG0458EF	carbamoylphosphate synthase large subunit
DSM_10140_0604	Balat_0630	-	742885..743169	+	94	241196077	COG1758K	DNA-directed RNA polymerase subunit omega
DSM_10140_0605	Balat_0631	-	743350..744576	+	408	241196078	COG0192H	S-adenosylmethionine synthetase
DSM_10140_0608	Balat_0634	-	748548..749459	+	303	241196081	COG0223J	methionyl-tRNA formyltransferase
DSM_10140_0616	Balat_0642	-	757259..757540	-	93	241196089	COG0776L	DNA-binding protein HB1
DSM_10140_0619	Balat_0644	-	760310..761755	-	481	241196091	COG0015F	adenylosuccinate lyase
DSM_10140_0631	Balat_0656	groEL	771410..773023	+	537	241196103	COG0459O	molecular chaperone GroEL
DSM_10140_0634	Balat_0659	-	774622..775332	+	236	241196106	COG0745TK	two-component system response regulator
DSM_10140_0636	Balat_0661	cspB	777278..777721	+	147	241196108	COG1278K	cold shock protein
DSM_10140_0641	Balat_0666	aspS	784361..786163	-	600	241196113	COG0173J	aspartyl-tRNA synthetase
DSM_10140_0642	Balat_0667	hisS	786222..787568	-	448	241196114	COG0124J	histidyl-tRNA synthetase
DSM_10140_0646	Balat_0671	-	791181..792020	+	279	241196118	COG0834ET	amino acid ABC transporter substrate-binding protein
DSM_10140_0647	Balat_0672	-	792026..792703	+	225	241196119	COG0765E	amino acid ABC transporter permease
DSM_10140_0648	Balat_0673	-	792707..793798	+	363	241196120	COG0765E	glutamate ABC transporter permease
DSM_10140_0650	Balat_0675	-	794894..797482	-	862	241196122	COG4581L	DEAD box-like helicase
DSM_10140_0651	Balat_0676	-	797613..799127	+	504	241196123	COG2256L	recombination factor protein RarA
DSM_10140_0664	Balat_0689	-	812597..813088	-	163	241196136	COG3601S	hypothetical protein
DSM_10140_0665	Balat_0690	-	813634..814404	+	256	241196137	COG1940KG	polyphosphate glucokinase
DSM_10140_0666	Balat_0691	-	814584..815669	+	361	241196138	COG0436E	aminotransferase
DSM_10140_0670	Balat_0695	-	822272..824863	+	863	241196142	COG0272L	LigA
DSM_10140_0671	Balat_0696	-	824933..826045	-	370	241196143	COG0489D	hypothetical protein
DSM_10140_0676	Balat_0701	-	831331..831939	-	202	241196148	-	hypothetical protein
DSM_10140_0677	Balat_0702	-	832050..833417	+	455	241196149	COG0624E	hypothetical protein
DSM_10140_0688	Balat_0716	pheS	845758..846825	+	355	241196163	COG0016J	phenylalanyl-tRNA synthetase subunit alpha
DSM_10140_0689	Balat_0717	pheT	846845..849436	+	863	241196164	COG0072J	phenylalanyl-tRNA synthetase subunit beta
DSM_10140_0701	Balat_0729	-	861003..862325	+	440	241196176	COG0162J	tyrosyl-tRNA synthetase
DSM_10140_0703	Balat_0731	-	864125..865165	+	346	241196178	COG0647G	hypothetical protein
DSM_10140_0704	Balat_0732	-	865225..865983	+	252	241196179	COG1189J	hemolysin-like protein
DSM_10140_0707	Balat_0735	ppnK	868535..869509	+	324	241196182	COG0061G	inorganic polyphosphate/ATP-NAD kinase
DSM_10140_0713	Balat_0741	nadD	875722..876426	+	234	241196188	COG1057H	nicotinic acid mononucleotide adenylyltransferase
DSM_10140_0714	Balat_0742	-	876518..877537	+	339	241196189	COG0462FE	ribose-phosphate pyrophosphokinase
DSM_10140_0715	Balat_0744	glmU	877761..879143	+	460	241196190	COG1207M	bifunctional N-acetylglucosamine-1-phosphate uridyltransferase/glucosamine-1-phosphate acetyltransferase
DSM_10140_0716	Balat_0745	-	879154..879558	+	134	241196191	COG0799S	hypothetical protein
DSM_10140_0721	Balat_0752	-	883101..884051	+	316	241196196	COG0598P	Mg2+ and Co2+ transporter
DSM_10140_0727	Balat_0758	-	891663..892292	+	209	241196202	COG0802R	putative ATPase
DSM_10140_0730	Balat_0761	-	893745..894788	+	347	241196205	COG0533O	putative DNA-binding/iron metalloprotein/AP endonuclease
DSM_10140_0739	Balat_0772	-	904096..904578	+	160	241196214	COG0242J	N-formylmethionyl-tRNA deformylase
DSM_10140_0740	Balat_0773	rpsB***	904855..905766	+	303	241196215	COG0052J	30S ribosomal protein S2
DSM_10140_0741	Balat_0774	tsf***	905876..906733	+	285	241196216	COG0264J	elongation factor Ts
DSM_10140_0742	Balat_0775	pyrH	906877..907623	+	248	241196217	COG0528F	uridylate kinase
DSM_10140_0743	Balat_0776	frr***	907708..908229	+	173	241196218	COG0233J	ribosome recycling factor
DSM_10140_0745	Balat_0778	-	909304..910500	+	398	241196220	COG0820R	ribosomal RNA large subunit methyltransferase N
DSM_10140_0757	Balat_0790	-	920467..921405	+	312	241196232	COG0682M	prolipoprotein diacylglyceryl transferase
DSM_10140_0758	Balat_0791	-	921460..922125	+	221	241196233	COG0036G	ribulose-phosphate 3-epimerase
DSM_10140_0761	Balat_0794	-	923421..924047	+	208	241196236	COG0558I	CDP-diacylglycerol--glycerol-3- phosphate3-phosphatidyl-transferase
DSM_10140_0763	Balat_0796	-	925049..925381	+	110	241196238	COG3856S	hypothetical protein
DSM_10140_0764	Balat_0797	-	925384..926262	+	292	241196239	COG3879S	hypothetical protein
DSM_10140_0765	Balat_0798	-	926269..926709	+	146	241196240	COG1716T	hypothetical protein
DSM_10140_0771	Balat_0804	-	930024..930371	-	115	241196246	-	hypothetical protein
DSM_10140_0772	Balat_0805	-	930476..932965	-	829	241196247	COG4581L	helicase
DSM_10140_0774	Balat_0807	-	933489..935426	-	645	241196249	COG2378K	hypothetical protein
DSM_10140_0775	Balat_0808	-	935563..936990	-	475	241196250	COG4284G	UTP-glucose-1-phosphate uridylyltransferase
DSM_10140_0776	Balat_0810	-	937409..939541	-	710	241196251	COG1160R	bifunctional cytidylate kinase/GTP-binding protein
DSM_10140_0777	Balat_0811	-	939538..940311	-	257	241196252	COG1187J	16S rRNA uridine-516 pseudo uridylate synthase
DSM_10140_0784	Balat_0818	-	946978..947559	-	193	241196259	COG0503F	adenine phosphoribosyltransferase
DSM_10140_0786	Balat_0820	ruvB	948097..949164	-	355	241196261	COG2255L	Holliday junction DNA helicase RuvB
DSM_10140_0787	Balat_0821	-	949192..949815	-	207	241196262	COG0632L	holliday junction ATP-dependent DNA helicase ruvA
DSM_10140_0788	Balat_0822	ruvC	949853..950434	-	193	241196263	COG0817L	Holliday junction resolvase
DSM_10140_0789	Balat_0823	-	950441..951196	-	251	241196264	COG0217S	hypothetical protein
DSM_10140_0793	Balat_0827	thrS	954366..956444	-	692	241196268	COG0441J	threonyl-tRNA synthetase
DSM_10140_0799	Balat_0838	-	960872..961759	-	295	241196274	COG1968V	UDP pyrophosphate phosphatase
DSM_10140_0800	Balat_0839	-	961933..962727	+	264	241196275	COG3001G	hypothetical protein
DSM_10140_0803	Balat_0842	-	965384..967480	+	698	241196278	COG0021G	transketolase
DSM_10140_0804	Balat_0843	-	967576..968682	+	368	241196279	COG0176G	transaldolase
DSM_10140_0811	Balat_0850	tpiA	974225..975037	-	270	241196286	COG0149G	triosephosphate isomerase
DSM_10140_0812	Balat_0851	pgk***	975131..976336	-	401	241196287	COG0126G	phosphoglycerate kinase
DSM_10140_0813	Balat_0852	-	976458..977420	-	320	241196288	COG1481S	hypothetical protein
DSM_10140_0814	Balat_0853	-	977569..978501	-	310	241196289	COG1660R	hypothetical protein
DSM_10140_0816	Balat_0855	uvrC	979558..981948	-	796	241196291	COG0322L	excinuclease ABC subunit C
DSM_10140_0817	Balat_0856	uvrA	982011..984971	-	986	241196292	COG0178L	excinuclease ABC subunit A
DSM_10140_0822	Balat_0860	-	987554..989155	+	533	241196296	COG0488R	ABC transporter ATP-binding protein
DSM_10140_0836	Balat_0874	pyrE	1003103..1003798	-	231	241196310	COG0461F	orotate phosphoribosyltransferase
DSM_10140_0842	Balat_0880	pyrB	1008619..1009578	-	319	241196316	COG0540F	aspartate carbamoyltransferase
DSM_10140_0844	Balat_0882	-	1010206..1013340	-	1044	241196318	COG1391OT	bifunctional glutamine-synthetase adenylyltransferase/deadenyltransferase
DSM_10140_0848	Balat_0886	-	1017471..1018529	-	352	241196322	COG2519J	hypothetical protein
DSM_10140_0855	Balat_0893	-	1028540..1029853	-	437	241196329	COG0635H	Coproporphyrinogen III oxidase
DSM_10140_0856	Balat_0894	-	1029861..1031741	-	626	241196330	COG0481M	GTP-binding protein LepA
DSM_10140_0857	Balat_0895	rpsT	1031889..1032149	+	86	241196331	COG0268J	30S ribosomal protein S20
DSM_10140_0859	Balat_0897	-	1033145..1034272	-	375	241196333	COG0115EH	branched-chain amino acid aminotransferase
DSM_10140_0860	Balat_0898	-	1034486..1035112	-	208	241196334	COG1825J	50S ribosomal protein L25
DSM_10140_0867	Balat_0904	era	1041752..1042747	-	331	241196340	COG1159R	GTP-binding protein Era
DSM_10140_0868	Balat_0905	-	1042749..1044137	-	462	241196341	COG1253R	hypothetical protein
DSM_10140_0869	Balat_0906	-	1044155..1044700	-	181	241196342	COG0319R	putative metalloprotease
DSM_10140_0871	Balat_0908	-	1045908..1046243	-	111	241196344	COG0537FGR	hypothetical protein
DSM_10140_0872	Balat_0909	-	1046335..1047132	-	265	241196345	COG1385S	16S ribosomal RNA methyltransferase RsmE
DSM_10140_0873	Balat_0911	-	1047418..1048290	+	290	241196346	COG0566J	tRNA/rRNA methyltransferase
DSM_10140_0876	Balat_0914	-	1050639..1051211	-	190	241196349	COG2151R	hypothetical protein
DSM_10140_0877	Balat_0915	-	1051213..1051788	-	191	241196350	COG0822C	hypothetical protein
DSM_10140_0878	Balat_0916	-	1051878..1053149	-	423	241196351	COG0520E	NifS-like aminotransferase
DSM_10140_0879	Balat_0917	-	1053180..1053959	-	259	241196352	COG0396O	ABC transporter ATP-binding protein
DSM_10140_0880	Balat_0918	-	1053959..1055185	-	408	241196353	COG0719O	ABC-type transport system for Fe-S cluster assembly permease
DSM_10140_0881	Balat_0919	-	1055189..1056685	-	498	241196354	COG0719O	ABC-type transport system for Fe-S cluster assembly permease
DSM_10140_0883	Balat_0922	pyrG***	1058705..1060252	-	515	241196357	COG0504F	CTP synthetase
DSM_10140_0896	Balat_0934	aroB	1069987..1071642	-	551	241196369	COG0337E	bifunctional shikimate kinase/3-dehydroquinate synthase
DSM_10140_0901	Balat_0939	alaS	1075101..1077800	-	899	241196374	COG0013J	alanyl-tRNA synthetase
DSM_10140_0903	Balat_0941	-	1078092..1078493	-	133	241196376	-	hypothetical protein
DSM_10140_0904	Balat_0942	-	1078568..1079245	-	225	241196377	COG0406G	hypothetical protein
DSM_10140_0906	Balat_0944	rpsD	1079788..1080408	-	206	241196379	COG0522J	30S ribosomal protein S4
DSM_10140_0907	Balat_0945	-	1080638..1083457	-	939	241196380	COG0210L	Superfamily I DNA and RNA helicase
DSM_10140_0931	Balat_0970	guaA	1104749..1106311	-	520	241196405	COG0519F	GMP synthase
DSM_10140_0933	Balat_0972	-	1109509..1111191	+	560	241196407	COG0280C	phosphate acetyltransferase
DSM_10140_0934	Balat_0973	-	1111332..1112579	+	415	241196408	COG0282C	acetate kinase
DSM_10140_0940	Balat_0980	-	1119417..1122299	-	960	241196414	COG0749L	DNA polymerase I
DSM_10140_0942	Balat_0981	-	1122379..1123137	-	252	241196415	COG3707T	putative response regulator
DSM_10140_0944	Balat_0984	-	1124256..1125617	-	453	241196417	COG0469G	pyruvate kinase
DSM_10140_0946	Balat_0986	-	1126918..1129029	-	703	241196419	COG0556L	excinuclease ABC subunit B
DSM_10140_0951	Balat_0991	-	1133589..1134500	+	303	241196424	COG1121P	Mn2+/Zn2+ ABC transporter ATPase
DSM_10140_0952	Balat_0992	-	1134497..1135342	+	281	241196425	COG1108P	Mn2+/Zn2+ ABC transporter permease
DSM_10140_0954	Balat_0994	-	1135953..1136549	-	198	241196427	COG1329K	transcriptional regulator
DSM_10140_0956	Balat_0996	-	1138967..1139686	+	239	241196429	COG0745TK	putative response regulator
DSM_10140_0957	Balat_0997	-	1139692..1140792	+	366	241196430	COG0642T	sensor protein
DSM_10140_0960	Balat_1000	-	1142653..1142973	+	106	241196433	-	hypothetical protein
DSM_10140_0966	Balat_1006	-	1152634..1152912	+	92	241196439	-	hypothetical protein
DSM_10140_0967	Balat_1007	-	1152997..1154475	-	492	241196440	COG3920T	histidine kinase-like protein
DSM_10140_0969	Balat_1009	-	1155574..1156056	-	160	241196442	COG0782K	transcription elongation factor GreA
DSM_10140_0970	Balat_1010	-	1156142..1156549	-	135	241196443	COG0545O	peptidyl-prolyl cis-trans isomerase
DSM_10140_0973	Balat_1014	-	1159093..1160115	-	340	241196446	COG0248FP	exopolyphosphatase
DSM_10140_0976	Balat_1017	eno	1161505..1162797	-	430	241196449	COG0148G	phosphopyruvate hydratase
DSM_10140_0981	Balat_1021	-	1166084..1169668	-	1194	241196453	COG1197LK	transcription-repair coupling factor
DSM_10140_0982	Balat_1022	-	1169658..1170257	-	199	241196454	COG0193J	peptidyl-tRNA hydrolase
DSM_10140_0984	Balat_1024	-	1170964..1174131	-	1055	241196456	COG1615S	hypothetical protein
DSM_10140_1008	Balat_1049	-	1201704..1203035	+	443	241196481	COG2233F	purine or uracil permease
DSM_10140_1014	Balat_1055	-	1207401..1208738	-	445	241196487	COG1506E	proline iminopeptidase
DSM_10140_1023	Balat_1064	-	1220297..1221166	+	289	241196496	COG2240H	pyridoxine kinase
DSM_10140_1025	Balat_1066	-	1221839..1223371	+	510	241196498	COG0606O	putative ATP-dependent serine protease
DSM_10140_1027	Balat_1068	-	1224603..1226438	+	611	241196500	COG1053C	succinate dehydrogenase flavoprotein subunit
DSM_10140_1033	Balat_1076	clpX	1232288..1233616	-	442	241196506	COG1219O	ATP-dependent protease ATP-binding subunit ClpX
DSM_10140_1034	Balat_1077	clpP	1233718..1234419	-	233	241196507	COG0740OU	ATP-dependent Clp protease proteolytic subunit
DSM_10140_1037	Balat_1080	tig	1236607..1237992	-	461	241196510	COG0544O	trigger factor
DSM_10140_1038	Balat_1081	-	1238050..1239351	-	433	241196511	COG0349J	hypothetical protein
DSM_10140_1039	Balat_1082	-	1239452..1240354	-	300	241196512	COG1180O	pyruvate formate-lyase 1 activating enzyme
DSM_10140_1040	Balat_1083	-	1240445..1242823	-	792	241196513	COG1882C	formate acetyltransferase
DSM_10140_1042	Balat_1085	-	1243291..1244991	-	566	241196515	COG0171H	putative amidohydrolase
DSM_10140_1048	Balat_1090	-	1249899..1250423	+	174	241196520	COG0652O	peptidyl-prolyl cis-trans isomerase
DSM_10140_1049	Balat_1091	-	1250518..1252851	-	777	241196521	COG0317TK	GTP pyrophosphokinase
DSM_10140_1050	Balat_1092	-	1252958..1253425	-	155	241196522	COG0756F	dUTPase
DSM_10140_1051	Balat_1093	-	1253425..1253718	-	97	241196523	-	hypothetical protein
DSM_10140_1053	Balat_1095	-	1255191..1256468	-	425	241196525	COG1524R	hypothetical protein
DSM_10140_1054	Balat_1096	-	1256591..1259266	+	891	241196526	COG0188L	DNA topoisomerase IV subunit A
DSM_10140_1061	Balat_1102	-	1269078..1271417	-	779	241196532	COG0187L	DNA gyrase subunit B
DSM_10140_1066	Balat_1107	-	1277470..1278210	-	246	241196537	COG0204I	hypothetical protein
DSM_10140_1069	Balat_1110	-	1280104..1283028	-	974	241196540	COG0653U	preprotein translocase subunit SecA
DSM_10140_1070	Balat_1111	-	1283236..1283922	-	228	241196541	COG1544J	hypothetical protein
DSM_10140_1073	Balat_1114	recA	1285333..1286481	-	382	241196544	COG0468L	recombinase A
DSM_10140_1075	Balat_1116	-	1287600..1287647	-	15	241196546	-	DNA binding protein
DSM_10140_1077	Balat_1118	-	1288479..1289102	-	207	241196548	COG0558I	DP-diacylglycerol--glycerol-3-phosphate 3-phosphatidyltransferase
DSM_10140_1078	Balat_1119	-	1289248..1291863	-	871	241196549	COG1674D	DNA translocase ftsK
DSM_10140_1079	Balat_1120	miaA	1292121..1293155	-	344	241196550	COG0324J	tRNA delta(2)-isopentenylpyrophosphate transferase
DSM_10140_1081	Balat_1122	-	1294687..1295505	+	272	241196552	COG2357S	hypothetical protein
DSM_10140_1095	Balat_1135	-	1310891..1313461	-	856	241196565	COG0474P	cation-transporting ATPase
DSM_10140_1097	Balat_1137	-	1314433..1315743	-	436	241196567	COG2265J	RNA methyltransferase
DSM_10140_1109	Balat_1149	-	1330795..1331046	+	83	241196579	-	hypothetical protein
DSM_10140_1113	Balat_1153	-	1333922..1335853	-	643	241196583	COG1217T	GTP-binding elongation factor TypA/BipA
DSM_10140_1116	Balat_1156	-	1338688..1339536	-	282	241196586	COG1192D	hypothetical protein
DSM_10140_1117	Balat_1157	-	1339640..1340563	-	307	241196587	COG4974L	Integrase
DSM_10140_1118	Balat_1158	rplT***	1340955..1341338	-	127	241196588	COG0292J	50S ribosomal protein L20
DSM_10140_1119	Balat_1159	rpmI	1341388..1341579	-	63	241196589	-	50S ribosomal protein L35
DSM_10140_1120	Balat_1160	infC***	1341623..1342297	-	224	241196590	COG0290J	translation initiation factor IF-3
DSM_10140_1122	Balat_1162	-	1343786..1344844	+	352	241196592	COG0057G	glyceraldehyde-3-phosphate dehydrogenase
DSM_10140_1127	Balat_1167	-	1348720..1349463	-	247	241196597	COG1595K	RNA polymerase sigma factor RpoE
DSM_10140_1130	Balat_1170	-	1352488..1354053	-	521	241196600	COG0285H	folylpolyglutamate synthase
DSM_10140_1134	Balat_1174	-	1357003..1358574	+	523	241196604	COG0006E	Xaa-Pro aminopeptidase
DSM_10140_1137	Balat_1177	-	1360646..1361542	+	298	241196607	COG0524G	2-dehydro-3-deoxygluconokinase
DSM_10140_1159	Balat_1197	-	1378541..1380082	-	513	241196627	COG0773M	UDP-N-acetylmuramate--L-alanine ligase
DSM_10140_1160	Balat_1198	murG	1380123..1381307	-	394	241196628	COG0707M	UDP diphospho-muramoyl pentapeptide beta-N acetylglucosaminyl transferase
DSM_10140_1162	Balat_1200	-	1382725..1384170	-	481	241196630	COG0771M	UDP-N-acetylmuramoylalanine--D-glutamate ligase
DSM_10140_1163	Balat_1201	mraY	1384272..1385378	-	368	241196631	COG0472M	phospho-N-acetylmuramoyl-pentapeptide-transferase
DSM_10140_1164	Balat_1202	-	1385430..1386920	-	496	241196632	COG0770M	UDP-N-acetylmuramoyl-tripeptide--D-alanyl-D-alanine ligase
DSM_10140_1166	Balat_1204	-	1387854..1389650	-	598	241196634	COG0768M	peptidoglycan synthetase; penicillin-binding protein 3
DSM_10140_1168	Balat_1206	mraW	1390179..1391240	-	353	241196636	COG0275M	S-adenosyl-methyltransferase MraW
DSM_10140_1170	Balat_1208	-	1392079..1394340	+	753	241196638	COG3973R	hypothetical protein
DSM_10140_1172	Balat_1210	-	1395610..1396056	-	148	241196640	COG1327K	transcriptional regulator NrdR
DSM_10140_1174	Balat_1212	-	1396639..1397334	+	231	241196642	COG1974KT	LexA repressor
DSM_10140_1176	Balat_1214	-	1398763..1399725	-	320	241196644	COG0039C	L-lactate dehydrogenase 2
DSM_10140_1178	Balat_1216	-	1401551..1402180	+	209	241196646	COG2813J	hypothetical protein
DSM_10140_1179	Balat_1217	-	1402224..1406270	+	1348	241196647	COG1643L	ATP-dependent helicase
DSM_10140_1180	Balat_1218	-	1406364..1407701	-	445	241196648	COG0174E	glutamine synthetase 2
DSM_10140_1190	Balat_1228	-	1419151..1420104	-	317	241196658	COG0564J	hypothetical protein
DSM_10140_1191	Balat_1229	-	1420123..1420629	-	168	241196659	COG0597MU	lipoprotein signal peptidase
DSM_10140_1196	Balat_1234	-	1424669..1425922	-	417	241196664	COG0042J	NifR3-like protein
DSM_10140_1197	Balat_1235	-	1426053..1427528	-	491	241196665	COG0423J	glycyl-tRNA synthetase
DSM_10140_1204	Balat_1242	-	1435564..1436376	+	270	241196672	COG0600P	ABC transporter permease
DSM_10140_1208	Balat_1246	-	1439176..1439967	-	263	241196676	COG0020I	UDP pyrophosphate synthase
DSM_10140_1209	Balat_1247	recO	1439972..1440691	-	239	241196677	COG1381L	DNA repair protein RecO
DSM_10140_1215	Balat_1254	-	1447589..1448005	-	138	241196683	-	hypothetical protein
DSM_10140_1216	Balat_1255	-	1448111..1449067	-	318	241196684	COG3480T	hypothetical protein
DSM_10140_1218	Balat_1257	-	1450916..1452505	-	529	241196686	COG0210L	DNA helicase II
DSM_10140_1220	Balat_1259	-	1454272..1454499	+	75	241196688	-	hypothetical protein
DSM_10140_1224	Balat_1263	-	1457366..1458142	+	258	241196692	COG0796M	glutamate racemase
DSM_10140_1248	Balat_1291	ileS	1488450..1491773	-	1107	241196715	COG0060J	isoleucyl-tRNA synthetase
DSM_10140_1253	Balat_1296	-	1494263..1496341	-	692	241196720	COG1132V	ABC transporter
DSM_10140_1254	Balat_1297	-	1496338..1498311	-	657	241196721	COG1132V	multidrug ABC transporter ATPase and permease
DSM_10140_1272	Balat_1314	-	1521360..1522109	-	249	241196738	COG0602O	anaerobic ribonucleoside-triphosphate reductase activating protein
DSM_10140_1273	Balat_1315	-	1522451..1524877	-	808	241196739	COG1328F	anaerobic ribonucleoside triphosphate reductase
DSM_10140_1274	Balat_1316	xseA	1525234..1526532	+	432	241196740	COG1570L	exodeoxyribonuclease VII large subunit
DSM_10140_1275	Balat_1317	-	1526576..1526893	+	105	241196741	COG1722L	exonuclease VII small subunit
DSM_10140_1282	Balat_1325	def	1534046..1534699	-	217	241196748	COG0242J	peptide deformylase
DSM_10140_1283	Balat_1326	glmM	1534737..1536107	-	456	241196749	COG1109G	phosphoglucosamine mutase
DSM_10140_1284	Balat_1327	-	1536566..1539190	-	874	241196750	COG0308E	aminopeptidase
DSM_10140_1285	Balat_1328	-	1539347..1541254	-	635	241196751	COG0595R	hypothetical protein
DSM_10140_1299	Balat_1342	-	1568408..1572445	-	1345	241196765	COG0086K	DNA-directed RNA polymerase subunit beta'
DSM_10140_1300	Balat_1343	rpoB***	1572506..1576066	-	1186	241196766	COG0085K	DNA-directed RNA polymerase subunit beta
DSM_10140_1302	Balat_1345	-	1577282..1578271	-	329	241196768	COG1194L	A/G-specific adenine glycosylase
DSM_10140_1303	Balat_1346	-	1578345..1579016	+	223	241196769	COG0219J	hypothetical protein
DSM_10140_1310	Balat_1353	-	1584673..1585494	-	273	241196776	COG1349KG	DeoR-type transcriptional regulator
DSM_10140_1314	Balat_1357	-	1589688..1591892	-	734	241196780	COG0744M	membrane carboxypeptidase
DSM_10140_1315	Balat_1358	-	1592023..1592784	-	253	241196781	COG0664T	transcriptional regulator
DSM_10140_1320	Balat_1363	-	1596338..1598731	-	797	241196786	COG1770E	protease II
DSM_10140_1322	Balat_1365	-	1600527..1600937	-	136	241196788	COG0509E	glycine cleavage system H protein
DSM_10140_1326	Balat_1369	-	1603916..1604311	+	131	241196792	COG3118O	thioredoxin
DSM_10140_1353	Balat_1396	-	1636651..1637379	-	242	241196819	-	hypothetical protein
DSM_10140_1374	Balat_1417	argS	1665172..1666944	-	590	241196840	COG0018J	arginyl-tRNA synthetase
DSM_10140_1379	Balat_1423	-	1671307..1672260	-	317	241196845	COG3118O	hypothetical protein
DSM_10140_1380	Balat_1424	-	1672327..1673337	-	336	241196846	-	hypothetical protein
DSM_10140_1383	Balat_1427	-	1675838..1676542	-	234	241196849	COG1637L	hypothetical protein
DSM_10140_1384	Balat_1428	atpC	1676967..1677275	-	102	241196850	COG0355C	ATP synthase F0F1 subunit epsilon
DSM_10140_1385	Balat_1429	-	1677275..1678762	-	495	241196851	COG0055C	ATP synthase F0F1 subunit beta
DSM_10140_1386	Balat_1430	-	1678772..1679692	-	306	241196852	COG0224C	ATP synthase F0F1 subunit gamma
DSM_10140_1387	Balat_1431	-	1679696..1681336	-	546	241196853	COG0056C	ATP synthase F0F1 subunit alpha
DSM_10140_1389	Balat_1433	-	1682291..1682818	-	175	241196855	COG0711C	ATP synthase F0F1 subunit B
DSM_10140_1390	Balat_1434	-	1682872..1683102	-	76	241196856	COG0636C	ATP synthase C chain
DSM_10140_1391	Balat_1435	-	1683154..1683966	-	270	241196857	COG0356C	ATP synthase F0F1 subunit A
DSM_10140_1414	Balat_1461	-	1716738..1717487	+	249	241196881	COG0745TK	hypothetical protein
DSM_10140_1415	Balat_1462	-	1717567..1718310	+	247	241196882	COG0177L	putative EndoIII-related endonuclease
DSM_10140_1417	Balat_1465	valS	1720489..1723281	+	930	241196885	COG0525J	valyl-tRNA synthetase
DSM_10140_1421	Balat_1469	-	1726566..1728569	-	667	241196889	COG1158K	transcription termination factor Rho
DSM_10140_1422	Balat_1470	-	1728792..1730408	-	538	241196890	COG1232H	hypothetical protein
DSM_10140_1423	Balat_1471	-	1730587..1730901	-	104	241196891	-	hypothetical protein
DSM_10140_1424	Balat_1472	-	1730910..1731953	-	347	241196892	COG1670J	acetyltransferase
DSM_10140_1426	Balat_1474	gatA	1733898..1735442	-	514	241196894	COG0154J	aspartyl/glutamyl-tRNA amidotransferase subunit A
DSM_10140_1430	Balat_1478	-	1737826..1738635	-	269	241196898	COG0566J	hypothetical protein
DSM_10140_1434	Balat_1482	-	1743910..1744731	-	273	241196902	COG0179Q	2-hydroxyhepta-2,4-diene-1,7-dioate isomerase
DSM_10140_1446	Balat_1496	rplI	1757525..1757971	-	148	241196915	COG0359J	50S ribosomal protein L9
DSM_10140_1447	Balat_1497	rpsR	1757992..1758240	-	82	241196916	COG0238J	30S ribosomal protein S18
DSM_10140_1449	Balat_1499	rpsF	1758958..1759245	-	95	241196918	COG0360J	30S ribosomal protein S6
DSM_10140_1482	Balat_1536	-	1808698..1809654	-	318	241196951	COG0084L	hypothetical protein
DSM_10140_1487	Balat_1542	-	1817878..1819737	-	619	241196957	COG0143J	methionyl-tRNA synthetase
DSM_10140_1490	Balat_1545	-	1821206..1822153	-	315	241196960	COG0313R	hypothetical protein
DSM_10140_1497	Balat_1553	-	1830773..1831459	-	228	241196967	COG0637R	hypothetical protein
DSM_10140_1501	Balat_1557	dnaK	1833999..1835864	-	621	241196971	COG0443O	molecular chaperone DnaK
DSM_10140_1518	Balat_1573	-	1856404..1858179	+	591	241196987	COG0366G	alpha-1,4-glucosidase
DSM_10140_1533	Balat_1591	-	1881720..1882475	+	251	241196999	COG0846K	NAD-dependent protein deacetylase
DSM_10140_1548	Balat_1606	dcd	1903279..1903860	-	193	241197014	COG0717F	deoxycytidine triphosphate deaminase
DSM_10140_1550	Balat_1608	-	1907375..1908370	+	331	241197016	COG0566J	tRNA/rRNA methyltransferase protein
DSM_10140_1551	Balat_1609	-	1908519..1909967	-	482	241197017	-	hypothetical protein
DSM_10140_1557	Balat_1616	ksgA	1918715..1919608	+	297	241197023	COG0030J	dimethyladenosine transferase
DSM_10140_1560	Balat_1619	-	1921389..1922897	-	502	241197026	COG0617J	RNA nucleotidyltransferase
DSM_10140_1566	Balat_1625	-	1932969..1933943	-	324	241197032	COG1192D	ATPase for chromosome partitioning
DSM_10140_1568	Balat_1627	-	1935776..1936318	-	180	241197034	COG1847R	hypothetical protein
DSM_10140_1569	Balat_1628	-	1936441..1937451	-	336	241197035	COG0706U	Preprotein translocase subunit
*: The predicted genes by Prodigal.
**: The representive genes from each core-gene family were from the reference genome Bifidobacterium animalis subsp. lactis DSM 10140 chromosome.
***: 31 commonly shared marker genes used by AMPHORA2
