# Supplementary material for: Comparative Genomic Analysis of 45 Type Strains of the Genus Bifidobacterium: A Snapshot of Its Genetic Diversity and Evolution
Source: PLoS One. 2015 Feb 6;10(2):e0117912. doi: 10.1371/journal.pone.0117912 (PMC4319941; doi:10.1371/journal.pone.0117912)
Supplement: S5 Table — (XLSX) [file pone.0117912.s009.xlsx]

## Sheet: S5a
Table S5a Profile of the niche specific gene families shared by all three hosts
Predicted Gene Name	Product (nr database)	COG Name	COG Function Description	*COG Functional Classification
DSM_16992_Scaffold10_14	6-phosphogluconate dehydrogenase [Bifidobacterium catenulatum]	COG0362	6-phosphogluconate dehydrogenase	G
DSM_16992_Scaffold10_24	oxidoreductase [Bifidobacterium catenulatum]	COG3429	Glucose-6-P dehydrogenase subunit	G
DSM_16992_Scaffold10_25	glucose-6-phosphate 1-dehydrogenase [Bifidobacterium catenulatum]	COG0364	Glucose-6-phosphate 1-dehydrogenase	G
DSM_16992_Scaffold10_33	hypothetical protein [Bifidobacterium catenulatum]	-	-	-
DSM_16992_Scaffold10_35	peptidyl-tRNA hydrolase [Bifidobacterium pseudocatenulatum]	COG0193	Peptidyl-tRNA hydrolase	J
DSM_16992_Scaffold10_36	transcription-repair coupling factor [Bifidobacterium catenulatum]	COG1197	Transcription-repair coupling factor (superfamily II helicase)	LK
DSM_16992_Scaffold10_37	enolase [Bifidobacterium catenulatum]	COG0148	Enolase	G
DSM_16992_Scaffold10_38	hypothetical protein [Bifidobacterium catenulatum]	-	-	-
DSM_16992_Scaffold10_40	exopolyphosphatase [Bifidobacterium catenulatum]	COG0248	Exopolyphosphatase	FP
DSM_16992_Scaffold10_43	peptidylprolyl isomerase [Bifidobacterium catenulatum]	COG0545	FKBP-type peptidyl-prolyl cis-trans isomerases 1	O
DSM_16992_Scaffold10_44	transcription elongation factor GreA [Bifidobacterium pseudocatenulatum]	-	-	-
DSM_16992_Scaffold10_45	hemolysin III [Bifidobacterium catenulatum]	-	-	-
DSM_16992_Scaffold10_46	sensory histidine kinase [Bifidobacterium catenulatum]	-	-	-
DSM_16992_Scaffold10_47	WhiB-type transcription regulator [Bifidobacterium longum NCC2705]	-	-	-
DSM_16992_Scaffold10_6	nitrate reductase [Bifidobacterium catenulatum]	COG2233	Xanthine/uracil permeases	F
DSM_16992_Scaffold10_8	DEAD/DEAH box helicase [Bifidobacterium catenulatum]	COG0513	Superfamily II DNA and RNA helicases	LKJ
DSM_16992_Scaffold11_13	heat shock protein GrpE [Bifidobacterium catenulatum]	-	-	-
DSM_16992_Scaffold11_14	molecular chaperone DnaK [Bifidobacterium catenulatum]	COG0443	Molecular chaperone	O
DSM_16992_Scaffold11_35	alpha-amylase [Bifidobacterium catenulatum]	COG0366	Glycosidases	G
DSM_16992_Scaffold11_4	methionyl-tRNA synthetase [Bifidobacterium catenulatum]	COG0143	Methionyl-tRNA synthetase	J
DSM_16992_Scaffold11_50	NADPH-flavin oxidoreductase [Bifidobacterium catenulatum]	-	-	-
DSM_16992_Scaffold11_7	S-adenosylmethionine-dependent methyltransferase [Bifidobacterium catenulatum]	COG0313	Predicted methyltransferases	R
DSM_16992_Scaffold11_8	membrane protein [Bifidobacterium catenulatum]	COG0586	Uncharacterized membrane-associated protein	S
DSM_16992_Scaffold11_9	HAD family hydrolase [Bifidobacterium catenulatum]	-	-	-
DSM_16992_Scaffold12_46	deoxyribonuclease [Bifidobacterium catenulatum]	-	-	-
DSM_16992_Scaffold13_10	elongation factor 4 [Bifidobacterium catenulatum]	COG0481	Membrane GTPase LepA	M
DSM_16992_Scaffold13_11	30S ribosomal protein S20 [Bifidobacterium pseudocatenulatum]	COG0268	Ribosomal protein S20	J
DSM_16992_Scaffold13_13	branched-chain amino acid aminotransferase [Bifidobacterium catenulatum]	COG0115	Branched-chain amino acid aminotransferase/4-amino-4-deoxychorismate lyase	EH
DSM_16992_Scaffold13_18	50S ribosomal protein L25 [Bifidobacterium catenulatum]	-	-	-
DSM_16992_Scaffold13_2	methyltransferase [Bifidobacterium catenulatum]	COG2519	tRNA(1-methyladenosine) methyltransferase and related methyltransferases	J
DSM_16992_Scaffold13_37	AMP-binding protein [Bifidobacterium catenulatum]	COG1022	Long-chain acyl-CoA synthetases (AMP-forming)	I
DSM_16992_Scaffold13_38	GTPase Era [Bifidobacterium catenulatum]	COG1159	GTPase	R
DSM_16992_Scaffold13_39	membrane protein [Bifidobacterium catenulatum]	-	-	-
DSM_16992_Scaffold13_40	heat-shock protein [Bifidobacterium catenulatum]	COG0319	Predicted metal-dependent hydrolase	R
DSM_16992_Scaffold13_42	HIT family hydrolase [Bifidobacterium catenulatum]	COG0537	Diadenosine tetraphosphate (Ap4A) hydrolase and other HIT family hydrolases	FGR
DSM_16992_Scaffold13_43	16S rRNA methyltransferase [Bifidobacterium catenulatum]	-	-	-
DSM_16992_Scaffold13_44	rRNA methyltransferase [Bifidobacterium catenulatum]	-	-	-
DSM_16992_Scaffold13_9	coproporphyrinogen III oxidase [Bifidobacterium catenulatum]	COG0635	Coproporphyrinogen III oxidase and related Fe-S oxidoreductases	H
DSM_16992_Scaffold14_6	RNA methyltransferase [Bifidobacterium catenulatum]	COG0566	rRNA methylases	J
DSM_16992_Scaffold14_7	lipopolysaccharide kinase [Bifidobacterium catenulatum]	-	-	-
DSM_16992_Scaffold14_8	sugar ABC transporter ATP-binding protein [Bifidobacterium catenulatum]	COG3839	ABC-type sugar transport systems, ATPase components	G
DSM_16992_Scaffold15_10	30S ribosomal protein S2 [Bifidobacterium catenulatum]	COG0052	Ribosomal protein S2	J
DSM_16992_Scaffold15_11	peptide deformylase [Bifidobacterium adolescentis]	COG0242	N-formylmethionyl-tRNA deformylase	J
DSM_16992_Scaffold15_12	AMP-binding protein [Bifidobacterium catenulatum]	COG1022	Long-chain acyl-CoA synthetases (AMP-forming)	I
DSM_16992_Scaffold15_14	ribose-phosphate pyrophosphokinase [Bifidobacterium catenulatum]	COG0462	Phosphoribosylpyrophosphate synthetase	FE
DSM_16992_Scaffold15_15	nicotinic acid mononucleotide adenylyltransferase [Bifidobacterium catenulatum]	COG1057	Nicotinic acid mononucleotide adenylyltransferase	H
DSM_16992_Scaffold15_16	phosphoribosylglycinamide synthetase [Bifidobacterium catenulatum]	-	-	-
DSM_16992_Scaffold15_34	DNA repair protein RecN [Bifidobacterium catenulatum]	-	-	-
DSM_16992_Scaffold15_35	inorganic polyphosphate/ATP-NAD kinase [Bifidobacterium catenulatum]	COG0061	Predicted sugar kinase	G
DSM_16992_Scaffold15_38	cell division protein FtsJ [Bifidobacterium catenulatum]	COG1189	Predicted rRNA methylase	J
DSM_16992_Scaffold15_39	HAD family hydrolase [Bifidobacterium catenulatum]	-	-	-
DSM_16992_Scaffold15_41	tyrosyl-tRNA synthetase [Bifidobacterium catenulatum]	COG0162	Tyrosyl-tRNA synthetase	J
DSM_16992_Scaffold15_5	50S rRNA methyltransferase [Bifidobacterium catenulatum]	COG0820	Predicted Fe-S-cluster redox enzyme	R
DSM_16992_Scaffold15_6	CDP-diglyceride synthetase [Bifidobacterium catenulatum]	-	-	-
DSM_16992_Scaffold15_7	ribosome recycling factor [Bifidobacterium catenulatum]	COG0233	Ribosome recycling factor	J
DSM_16992_Scaffold15_8	uridylate kinase [Bifidobacterium catenulatum]	COG0528	Uridylate kinase	F
DSM_16992_Scaffold15_9	elongation factor Ts [Bifidobacterium catenulatum]	COG0264	Translation elongation factor Ts	J
DSM_16992_Scaffold16_16	preprotein translocase subunit SecA [Bifidobacterium catenulatum]	COG0653	Preprotein translocase subunit SecA (ATPase, RNA helicase)	U
DSM_16992_Scaffold16_17	30S ribosomal protein S30 [Bifidobacterium catenulatum]	COG1544	Ribosome-associated protein Y (PSrp-1)	J
DSM_16992_Scaffold16_19	recombinase RecA [Bifidobacterium catenulatum]	COG0468	RecA/RadA recombinase	L
DSM_16992_Scaffold16_21	XRE family transcriptional regulator [Bifidobacterium catenulatum]	-	-	-
DSM_16992_Scaffold16_23	CDP-diacylglycerol--glycerol-3-phosphate 3-phosphatidyltransferase [Bifidobacterium catenulatum]	COG0558	Phosphatidylglycerophosphate synthase	I
DSM_16992_Scaffold16_24	cell division protein FtsK [Bifidobacterium catenulatum]	-	-	-
DSM_16992_Scaffold16_25	tRNA delta(2)-isopentenylpyrophosphate transferase [Bifidobacterium catenulatum]	COG0324	tRNA delta(2)-isopentenylpyrophosphate transferase	J
DSM_16992_Scaffold16_27	(p)ppGpp synthetase [Bifidobacterium catenulatum]	COG2357	Uncharacterized protein conserved in bacteria	S
DSM_16992_Scaffold16_29	membrane protein [Bifidobacterium catenulatum]	-	-	-
DSM_16992_Scaffold16_5	1-acyl-sn-glycerol-3-phosphate acyltransferase [Bifidobacterium catenulatum]	COG0204	1-acyl-sn-glycerol-3-phosphate acyltransferase	I
DSM_16992_Scaffold17_10	50S ribosomal protein L34 [Bifidobacterium adolescentis ATCC 15703]	COG0230	Ribosomal protein L34	J
DSM_16992_Scaffold17_11	membrane protein [Bifidobacterium catenulatum]	-	-	-
DSM_16992_Scaffold17_12	hypothetical protein [Bifidobacterium catenulatum]	COG1847	Predicted RNA-binding protein	R
DSM_16992_Scaffold17_14	putative uncharacterized protein [Bifidobacterium pseudocatenulatum CAG:263]	COG1192	ATPases involved in chromosome partitioning	D
DSM_16992_Scaffold17_17	thioredoxin reductase [Bifidobacterium catenulatum]	COG0492	Thioredoxin reductase	O
DSM_16992_Scaffold17_24	RNA nucleotidyltransferase [Bifidobacterium catenulatum]	COG0617	tRNA nucleotidyltransferase/poly(A) polymerase	J
DSM_16992_Scaffold17_27	16S rRNA methyltransferase [Bifidobacterium catenulatum]	COG0030	Dimethyladenosine transferase (rRNA methylation)	J
DSM_16992_Scaffold17_4	DNA gyrase subunit A [Bifidobacterium catenulatum]	COG0188	Type IIA topoisomerase (DNA gyrase/topo II, topoisomerase IV), A subunit	L
DSM_16992_Scaffold17_5	DNA gyrase subunit B [Bifidobacterium catenulatum]	COG0187	Type IIA topoisomerase (DNA gyrase/topo II, topoisomerase IV), B subunit	L
DSM_16992_Scaffold17_8	DNA polymerase III subunit beta [Bifidobacterium catenulatum]	-	-	-
DSM_16992_Scaffold17_9	chromosomal replication initiation protein [Bifidobacterium catenulatum]	COG0593	ATPase involved in DNA replication initiation	L
DSM_16992_Scaffold18_1	-	-	-	-
DSM_16992_Scaffold18_10	DNA-directed RNA polymerase subunit omega [Bifidobacterium pseudocatenulatum]	COG1758	DNA-directed RNA polymerase, subunit K/omega	K
DSM_16992_Scaffold18_11	S-adenosylmethionine synthase [Bifidobacterium catenulatum]	COG0192	S-adenosylmethionine synthetase	H
DSM_16992_Scaffold18_14	methionyl-tRNA formyltransferase [Bifidobacterium catenulatum]	COG0223	Methionyl-tRNA formyltransferase	J
DSM_16992_Scaffold18_18	inositol monophosphatase [Bifidobacterium catenulatum]	-	-	-
DSM_16992_Scaffold18_2	elongation factor Tu [Bifidobacterium pseudocatenulatum]	COG0050	GTPases - translation elongation factors	J
DSM_16992_Scaffold18_23	DNA-binding protein HB1 [Bifidobacterium adolescentis ATCC 15703]	COG0776	Bacterial nucleoid DNA-binding protein	L
DSM_16992_Scaffold18_24	membrane protein [Bifidobacterium catenulatum]	-	-	-
DSM_16992_Scaffold18_25	adenylosuccinate lyase [Bifidobacterium catenulatum]	COG0015	Adenylosuccinate lyase	F
DSM_16992_Scaffold18_3	elongation factor P [Bifidobacterium pseudocatenulatum]	COG0231	Translation elongation factor P (EF-P)/translation initiation factor 5A (eIF-5A)	J
DSM_16992_Scaffold18_30	von Willebrand factor A [Bifidobacterium catenulatum]	-	-	-
DSM_16992_Scaffold18_5	carbamoyl phosphate synthase small subunit [Bifidobacterium catenulatum]	COG0505	Carbamoylphosphate synthase small subunit	EF
DSM_16992_Scaffold18_6	carbamoyl phosphate synthase large subunit [Bifidobacterium catenulatum]	COG0458	Carbamoylphosphate synthase large subunit (split gene in MJ)	EF
DSM_16992_Scaffold19_12	diguanylate cyclase [Bifidobacterium catenulatum]	-	-	-
DSM_16992_Scaffold19_13	ABC transporter permease [Bifidobacterium catenulatum]	-	-	-
DSM_16992_Scaffold19_14	ABC transporter permease [Bifidobacterium catenulatum]	-	-	-
DSM_16992_Scaffold19_17	pantothenate kinase [Bifidobacterium catenulatum]	COG1521	Putative transcriptional regulator, homolog of Bvg accessory factor	K
DSM_16992_Scaffold19_3	DNA primase [Bifidobacterium catenulatum]	-	-	-
DSM_16992_Scaffold19_4	alanine racemase [Bifidobacterium catenulatum]	COG0787	Alanine racemase	M
DSM_16992_Scaffold19_7	S-ribosylhomocysteinase [Bifidobacterium catenulatum]	COG1854	LuxS protein involved in autoinducer AI2 synthesis	T
DSM_16992_Scaffold19_8	ATP-dependent DNA helicase RecQ [Bifidobacterium catenulatum]	COG0514	Superfamily II DNA helicase	L
DSM_16992_Scaffold1_10	single-stranded DNA-binding protein [Bifidobacterium catenulatum]	COG0691	tmRNA-binding protein	O
DSM_16992_Scaffold1_103	seryl-tRNA synthetase [Bifidobacterium catenulatum]	COG0172	Seryl-tRNA synthetase	J
DSM_16992_Scaffold1_104	DeoR family transcriptional regulator [Bifidobacterium catenulatum]	-	-	-
DSM_16992_Scaffold1_107	phosphoglucomutase [Bifidobacterium catenulatum]	COG0033	Phosphoglucomutase	G
DSM_16992_Scaffold1_109	ribose 5-phosphate isomerase [Bifidobacterium catenulatum]	COG0120	Ribose 5-phosphate isomerase	G
DSM_16992_Scaffold1_112	DNA repair protein RadA [Bifidobacterium catenulatum]	COG1066	Predicted ATP-dependent serine protease	O
DSM_16992_Scaffold1_115	ribosome-binding factor A [Bifidobacterium catenulatum]	COG0858	Ribosome-binding factor A	J
DSM_16992_Scaffold1_117	transcription elongation factor NusA [Bifidobacterium pseudocatenulatum]	COG0195	Transcription elongation factor	K
DSM_16992_Scaffold1_12	cell division protein FtsX [Bifidobacterium catenulatum]	-	-	-
DSM_16992_Scaffold1_120	tRNA pseudouridine synthase A [Bifidobacterium catenulatum]	COG0101	Pseudouridylate synthase	J
DSM_16992_Scaffold1_121	50S ribosomal protein L17 [Bifidobacterium pseudocatenulatum CAG:263]	COG0203	Ribosomal protein L17	J
DSM_16992_Scaffold1_122	DNA-directed RNA polymerase subunit alpha [Bifidobacterium pseudocatenulatum]	COG0202	DNA-directed RNA polymerase, alpha subunit/40 kD subunit	K
DSM_16992_Scaffold1_123	30S ribosomal protein S11 [Bifidobacterium adolescentis ATCC 15703]	COG0100	Ribosomal protein S11	J
DSM_16992_Scaffold1_124	30S ribosomal protein S13 [Bifidobacterium adolescentis ATCC 15703]	COG0099	Ribosomal protein S13	J
DSM_16992_Scaffold1_125	50S ribosomal protein L36 [Bifidobacterium longum NCC2705]	COG0257	Ribosomal protein L36	J
DSM_16992_Scaffold1_126	translation initiation factor IF-1 [Bifidobacterium longum NCC2705]	COG0361	Translation initiation factor 1 (IF-1)	J
DSM_16992_Scaffold1_128	preprotein translocase subunit SecY [Bifidobacterium pseudocatenulatum]	COG0201	Preprotein translocase subunit SecY	U
DSM_16992_Scaffold1_129	50S ribosomal protein L15 [Bifidobacterium pseudocatenulatum]	COG0200	Ribosomal protein L15	J
DSM_16992_Scaffold1_13	cell division protein FtsE [Bifidobacterium catenulatum]	-	-	-
DSM_16992_Scaffold1_131	30S ribosomal protein S5 [Bifidobacterium pseudocatenulatum]	COG0098	Ribosomal protein S5	J
DSM_16992_Scaffold1_132	50S ribosomal protein L18 [Bifidobacterium pseudocatenulatum]	COG0256	Ribosomal protein L18	J
DSM_16992_Scaffold1_133	50S ribosomal protein L6 [Bifidobacterium catenulatum]	COG0097	Ribosomal protein L6P/L9E	J
DSM_16992_Scaffold1_134	30S ribosomal protein S8 [Bifidobacterium adolescentis ATCC 15703]	COG0096	Ribosomal protein S8	J
DSM_16992_Scaffold1_135	30S ribosomal protein S14 [Bifidobacterium adolescentis ATCC 15703]	COG0199	Ribosomal protein S14	J
DSM_16992_Scaffold1_136	50S ribosomal protein L5 [Bifidobacterium pseudocatenulatum]	COG0094	Ribosomal protein L5	J
DSM_16992_Scaffold1_137	50S ribosomal protein L24 [Bifidobacterium adolescentis ATCC 15703]	COG0198	Ribosomal protein L24	J
DSM_16992_Scaffold1_138	50S ribosomal protein L14 [Bifidobacterium adolescentis ATCC 15703]	COG0093	Ribosomal protein L14	J
DSM_16992_Scaffold1_139	30S ribosomal protein S17 [Bifidobacterium adolescentis ATCC 15703]	COG0186	Ribosomal protein S17	J
DSM_16992_Scaffold1_14	peptide chain release factor 2 [Bifidobacterium catenulatum]	COG1186	Protein chain release factor B	J
DSM_16992_Scaffold1_140	50S ribosomal protein L29 [Bifidobacterium pseudocatenulatum]	COG0255	Ribosomal protein L29	J
DSM_16992_Scaffold1_141	50S ribosomal protein L16 [Bifidobacterium adolescentis ATCC 15703]	COG0197	Ribosomal protein L16/L10E	J
DSM_16992_Scaffold1_142	30S ribosomal protein S3 [Bifidobacterium pseudocatenulatum]	COG0092	Ribosomal protein S3	J
DSM_16992_Scaffold1_143	50S ribosomal protein L22 [Bifidobacterium adolescentis ATCC 15703]	COG0091	Ribosomal protein L22	J
DSM_16992_Scaffold1_144	30S ribosomal protein S19 [Bifidobacterium adolescentis ATCC 15703]	COG0185	Ribosomal protein S19	J
DSM_16992_Scaffold1_145	50S ribosomal protein L2 [Bifidobacterium pseudocatenulatum]	COG0090	Ribosomal protein L2	J
DSM_16992_Scaffold1_146	50S ribosomal protein L23 [Bifidobacterium dentium Bd1]	COG0089	Ribosomal protein L23	J
DSM_16992_Scaffold1_147	50S ribosomal protein L4 [Bifidobacterium catenulatum]	COG0088	Ribosomal protein L4	J
DSM_16992_Scaffold1_148	50S ribosomal protein L3 [Bifidobacterium pseudocatenulatum]	COG0087	Ribosomal protein L3	J
DSM_16992_Scaffold1_149	30S ribosomal protein S10 [Bifidobacterium dentium Bd1]	COG0051	Ribosomal protein S10	J
DSM_16992_Scaffold1_150	bifunctional acetaldehyde-CoA/alcohol dehydrogenase [Bifidobacterium catenulatum]	-	-	-
DSM_16992_Scaffold1_157	30S ribosomal protein S9 [Bifidobacterium pseudocatenulatum]	COG0103	Ribosomal protein S9	J
DSM_16992_Scaffold1_158	50S ribosomal protein L13 [Bifidobacterium pseudocatenulatum]	COG0102	Ribosomal protein L13	J
DSM_16992_Scaffold1_160	AbrB family transcriptional regulator [Bifidobacterium catenulatum]	-	-	-
DSM_16992_Scaffold1_164	DNA polymerase IV [Bifidobacterium catenulatum]	-	-	-
DSM_16992_Scaffold1_177	ferredoxin [Bifidobacterium adolescentis ATCC 15703]	COG1146	Ferredoxin	C
DSM_16992_Scaffold1_18	methionine aminopeptidase [Bifidobacterium catenulatum]	COG0024	Methionine aminopeptidase	J
DSM_16992_Scaffold1_180	50S ribosomal protein L33 [Bifidobacterium adolescentis ATCC 15703]	COG0267	Ribosomal protein L33	J
DSM_16992_Scaffold1_181	co-chaperonin GroES [Bifidobacterium adolescentis ATCC 15703]	COG0234	Co-chaperonin GroES (HSP10)	O
DSM_16992_Scaffold1_185	FmdB family transcriptional regulator [Bifidobacterium catenulatum]	COG2331	Uncharacterized protein conserved in bacteria	S
DSM_16992_Scaffold1_188	helicase [Bifidobacterium catenulatum]	-	-	-
DSM_16992_Scaffold1_19	peptidase M13 [Bifidobacterium catenulatum]	COG3590	Predicted metalloendopeptidase	O
DSM_16992_Scaffold1_190	50S ribosomal protein L12P (L7/L12) [Bifidobacterium dentium Bd1]	COG0222	Ribosomal protein L7/L12	J
DSM_16992_Scaffold1_191	50S ribosomal protein L10 [Bifidobacterium pseudocatenulatum]	COG0244	Ribosomal protein L10	J
DSM_16992_Scaffold1_192	guanine permease [Bifidobacterium catenulatum]	COG2252	Permeases	R
DSM_16992_Scaffold1_194	phosphate ABC transporter ATP-binding protein [Bifidobacterium pseudocatenulatum]	COG1117	ABC-type phosphate transport system, ATPase component	P
DSM_16992_Scaffold1_200	5'-methylthioadenosine nucleosidase [Bifidobacterium catenulatum]	-	-	-
DSM_16992_Scaffold1_23	prolyl-tRNA synthetase [Bifidobacterium catenulatum]	COG0442	Prolyl-tRNA synthetase	J
DSM_16992_Scaffold1_24	ATP-dependent endonuclease [Bifidobacterium catenulatum]	-	-	-
DSM_16992_Scaffold1_26	oligoribonuclease [Bifidobacterium catenulatum]	COG1949	Oligoribonuclease (3'->5' exoribonuclease)	A
DSM_16992_Scaffold1_27	inosine-5`-monophosphate dehydrogenase [Bifidobacterium catenulatum]	-	-	-
DSM_16992_Scaffold1_28	UDP-N-acetylmuramyl pentapeptide phosphotransferase [Bifidobacterium catenulatum]	COG0472	UDP-N-acetylmuramyl pentapeptide phosphotransferase/UDP-N-acetylglucosamine-1-phosphate transferase	M
DSM_16992_Scaffold1_29	translation factor Sua5 [Bifidobacterium catenulatum]	-	-	-
DSM_16992_Scaffold1_3	23S rRNA pseudouridylate synthase [Bifidobacterium catenulatum]	COG0564	Pseudouridylate synthases, 23S RNA-specific	J
DSM_16992_Scaffold1_36	peptide chain release factor 1 [Bifidobacterium catenulatum]	COG0216	Protein chain release factor A	J
DSM_16992_Scaffold1_37	50S ribosomal protein L31 [Bifidobacterium adolescentis ATCC 15703]	COG0254	Ribosomal protein L31	J
DSM_16992_Scaffold1_5	arginine ABC transporter ATP-binding protein [Bifidobacterium catenulatum]	COG1126	ABC-type polar amino acid transport system, ATPase component	E
DSM_16992_Scaffold1_60	ABC transporter ATP-binding protein [Bifidobacterium catenulatum]	COG0488	ATPase components of ABC transporters with duplicated ATPase domains	R
DSM_16992_Scaffold1_61	acyl-CoA thioesterase [Bifidobacterium pseudocatenulatum]	-	-	-
DSM_16992_Scaffold1_66	ATPase AAA [Bifidobacterium pseudocatenulatum]	COG0465	ATP-dependent Zn proteases	O
DSM_16992_Scaffold1_67	hypoxanthine phosphoribosyltransferase [Bifidobacterium pseudocatenulatum]	COG0634	Hypoxanthine-guanine phosphoribosyltransferase	F
DSM_16992_Scaffold1_70	N-acetylglucosaminyltransferase [Bifidobacterium catenulatum]	-	-	-
DSM_16992_Scaffold1_71	membrane protein [Bifidobacterium catenulatum]	-	-	-
DSM_16992_Scaffold1_75	tRNA (guanine-N(7)-)-methyltransferase [Bifidobacterium catenulatum]	-	-	-
DSM_16992_Scaffold1_77	ptpA Protein tyrosine phosphatase [Bifidobacterium pseudocatenulatum CAG:263]	COG0394	Protein-tyrosine-phosphatase	T
DSM_16992_Scaffold1_78	diacylglycerol kinase [Bifidobacterium catenulatum]	COG0262	Dihydrofolate reductase	H
DSM_16992_Scaffold1_79	thymidylate synthase [Bifidobacterium catenulatum]	COG0207	Thymidylate synthase	F
DSM_16992_Scaffold1_80	peroxiredoxin [Bifidobacterium catenulatum]	-	-	-
DSM_16992_Scaffold1_81	universal stress protein [Bifidobacterium catenulatum]	-	-	-
DSM_16992_Scaffold1_85	hypothetical protein [Bifidobacterium catenulatum]	-	-	-
DSM_16992_Scaffold1_89	phosphoglyceromutase [Bifidobacterium catenulatum]	COG0588	Phosphoglycerate mutase 1	G
DSM_16992_Scaffold1_91	lysyl-tRNA synthetase [Bifidobacterium catenulatum]	COG1190	Lysyl-tRNA synthetase (class II)	J
DSM_16992_Scaffold1_97	histidine kinase [Bifidobacterium catenulatum]	-	-	-
DSM_16992_Scaffold1_98	LuxR family transcriptional regulator [Bifidobacterium catenulatum]	COG2197	Response regulator containing a CheY-like receiver domain and an HTH DNA-binding domain	TK
DSM_16992_Scaffold20_13	TatD family hydrolase [Bifidobacterium catenulatum]	-	-	-
DSM_16992_Scaffold21_10	alanyl-tRNA synthetase [Bifidobacterium catenulatum]	COG0013	Alanyl-tRNA synthetase	J
DSM_16992_Scaffold21_11	Holliday junction resolvase [Bifidobacterium catenulatum]	-	-	-
DSM_16992_Scaffold21_15	3-dehydroquinate synthase [Bifidobacterium catenulatum]	COG0337	3-dehydroquinate synthetase	E
DSM_16992_Scaffold21_18	CTP synthetase [Bifidobacterium catenulatum]	COG0504	CTP synthase (UTP-ammonia lyase)	F
DSM_16992_Scaffold21_20	Fe-S cluster assembly protein SufB [Bifidobacterium catenulatum]	COG0719	ABC-type transport system involved in Fe-S cluster assembly, permease component	O
DSM_16992_Scaffold21_21	ABC transporter permease [Bifidobacterium catenulatum]	COG0719	ABC-type transport system involved in Fe-S cluster assembly, permease component	O
DSM_16992_Scaffold21_22	iron ABC transporter ATP-binding protein [Bifidobacterium catenulatum]	COG0396	ABC-type transport system involved in Fe-S cluster assembly, ATPase component	O
DSM_16992_Scaffold21_23	cysteine desulfurase [Bifidobacterium catenulatum]	COG0520	Selenocysteine lyase	E
DSM_16992_Scaffold21_24	nitrogen fixation protein NifU [Bifidobacterium catenulatum]	COG0822	NifU homolog involved in Fe-S cluster formation	C
DSM_16992_Scaffold21_25	hypothetical protein [Bifidobacterium catenulatum]	-	-	-
DSM_16992_Scaffold21_5	30S ribosomal protein S4 [Bifidobacterium catenulatum]	COG0522	Ribosomal protein S4 and related proteins	J
DSM_16992_Scaffold21_7	fructose-2,6-bisphosphatase [Bifidobacterium catenulatum]	-	-	-
DSM_16992_Scaffold21_8	hypothetical protein [Bifidobacterium catenulatum]	-	-	-
DSM_16992_Scaffold21_9	hypothetical protein [Bifidobacterium catenulatum]	-	-	-
DSM_16992_Scaffold22_1	histidyl-tRNA synthetase [Bifidobacterium pseudocatenulatum CAG:263]	-	-	-
DSM_16992_Scaffold22_10	DEAD/DEAH box helicase [Bifidobacterium catenulatum]	COG4581	Superfamily II RNA helicase	L
DSM_16992_Scaffold22_11	ATPase AAA [Bifidobacterium catenulatum]	COG2256	ATPase related to the helicase subunit of the Holliday junction resolvase	L
DSM_16992_Scaffold22_14	aTP-dependent Clp protease proteolytic subunit 1 [Bifidobacterium pseudocatenulatum CAG:263]	COG0740	Protease subunit of ATP-dependent Clp proteases	OU
DSM_16992_Scaffold22_15	ATP-dependent Clp protease proteolytic subunit [Bifidobacterium catenulatum]	COG0740	Protease subunit of ATP-dependent Clp proteases	OU
DSM_16992_Scaffold22_16	ATPase AAA [Bifidobacterium catenulatum]	COG1219	ATP-dependent protease Clp, ATPase subunit	O
DSM_16992_Scaffold22_2	aspartyl-tRNA synthase [Bifidobacterium catenulatum]	COG0173	Aspartyl-tRNA synthetase	J
DSM_16992_Scaffold22_4	phosphate ABC transporter ATP-binding protein [Bifidobacterium catenulatum]	COG1126	ABC-type polar amino acid transport system, ATPase component	E
DSM_16992_Scaffold22_5	arginine ABC transporter ATP-binding protein [Bifidobacterium catenulatum]	COG1126	ABC-type polar amino acid transport system, ATPase component	E
DSM_16992_Scaffold22_6	ABC transporter substrate-binding protein [Bifidobacterium catenulatum]	COG0834	ABC-type amino acid transport/signal transduction systems, periplasmic component/domain	ET
DSM_16992_Scaffold22_7	ABC transporter permease [Bifidobacterium catenulatum]	COG0765	ABC-type amino acid transport system, permease component	E
DSM_16992_Scaffold22_8	ABC transporter permease [Bifidobacterium catenulatum]	-	-	-
DSM_16992_Scaffold23_10	DNA topoisomerase IV subunit A [Bifidobacterium catenulatum]	COG0188	Type IIA topoisomerase (DNA gyrase/topo II, topoisomerase IV), A subunit	L
DSM_16992_Scaffold23_14	DNA gyrase subunit B [Bifidobacterium catenulatum]	-	-	-
DSM_16992_Scaffold23_4	peptidyl-prolyl cis-trans isomerase [Bifidobacterium catenulatum]	COG0652	Peptidyl-prolyl cis-trans isomerase (rotamase) - cyclophilin family	O
DSM_16992_Scaffold23_5	(p)ppGpp synthetase [Bifidobacterium catenulatum]	COG0317	Guanosine polyphosphate pyrophosphohydrolases/synthetases	TK
DSM_16992_Scaffold23_6	deoxyuridine 5'-triphosphate nucleotidohydrolase [Bifidobacterium catenulatum]	COG0756	dUTPase	F
DSM_16992_Scaffold23_7	hypothetical protein [Bifidobacterium pseudocatenulatum]	-	-	-
DSM_16992_Scaffold23_9	nucleotide pyrophosphatase [Bifidobacterium catenulatum]	-	-	-
DSM_16992_Scaffold24_16	pyrroline-5-carboxylate reductase [Bifidobacterium catenulatum]	COG0345	Pyrroline-5-carboxylate reductase	E
DSM_16992_Scaffold24_17	proline iminopeptidase [Bifidobacterium catenulatum]	-	-	-
DSM_16992_Scaffold25_10	phenylalanyl-tRNA synthetase subunit alpha [Bifidobacterium catenulatum]	COG0016	Phenylalanyl-tRNA synthetase alpha subunit	J
DSM_16992_Scaffold25_2	arginine repressor [Bifidobacterium catenulatum]	COG1438	Arginine repressor	K
DSM_16992_Scaffold25_9	phenylalanyl-tRNA synthetase subunit beta [Bifidobacterium catenulatum]	-	-	-
DSM_16992_Scaffold26_1	haloacid dehalogenase [Bifidobacterium catenulatum]	COG0474	Cation transport ATPase	P
DSM_16992_Scaffold26_11	tyrosine recombinase XerC [Bifidobacterium catenulatum]	COG0582	Integrase	L
DSM_16992_Scaffold26_12	hypothetical protein [Bifidobacterium catenulatum]	-	-	-
DSM_16992_Scaffold26_16	GTP-binding protein TypA [Bifidobacterium catenulatum]	COG1217	Predicted membrane GTPase involved in stress response	T
DSM_16992_Scaffold26_3	RNA methyltransferase [Bifidobacterium catenulatum]	-	-	-
DSM_16992_Scaffold26_5	hypothetical protein [Bifidobacterium catenulatum]	-	-	-
DSM_16992_Scaffold27_10	DNA ligase [Bifidobacterium catenulatum]	-	-	-
DSM_16992_Scaffold27_4	membrane protein [Bifidobacterium catenulatum]	-	-	-
DSM_16992_Scaffold27_5	hypothetical protein [Bifidobacterium catenulatum]	COG0624	Acetylornithine deacetylase/Succinyl-diaminopimelate desuccinylase and related deacylases	E
DSM_16992_Scaffold27_9	ATP-binding protein [Bifidobacterium catenulatum]	COG0489	ATPases involved in chromosome partitioning	D
DSM_16992_Scaffold28_10	putative uncharacterized protein [Bifidobacterium pseudocatenulatum CAG:263]	-	-	-
DSM_16992_Scaffold28_12	HAD family hydrolase [Bifidobacterium catenulatum]	-	-	-
DSM_16992_Scaffold28_13	peptidase [Bifidobacterium catenulatum]	-	-	-
DSM_16992_Scaffold28_2	bifunctional 5,10-methylene-tetrahydrofolate dehydrogenase/ 5,10-methylene-tetrahydrofolate cyclohydrolase [Bifidobacterium pseudocatenulatum]	COG0190	5,10-methylene-tetrahydrofolate dehydrogenase/Methenyl tetrahydrofolate cyclohydrolase	H
DSM_16992_Scaffold28_4	ABC transporter ATP-binding protein [Bifidobacterium catenulatum]	-	-	-
DSM_16992_Scaffold28_5	zinc ABC transporter permease [Bifidobacterium catenulatum]	-	-	-
DSM_16992_Scaffold28_7	CarD family transcriptional regulator [Bifidobacterium catenulatum]	COG1329	Transcriptional regulators, similar to M. xanthus CarD	K
DSM_16992_Scaffold28_9	chemotaxis protein CheY [Bifidobacterium catenulatum]	-	-	-
DSM_16992_Scaffold29_10	NAD+ synthetase [Bifidobacterium catenulatum]	-	-	-
DSM_16992_Scaffold29_12	formate acetyltransferase [Bifidobacterium catenulatum]	COG1882	Pyruvate-formate lyase	C
DSM_16992_Scaffold29_13	pyruvate formate lyase-activating protein [Bifidobacterium catenulatum]	-	-	-
DSM_16992_Scaffold29_15	ribonuclease D [Bifidobacterium catenulatum]	-	-	-
DSM_16992_Scaffold29_16	trigger factor [Bifidobacterium catenulatum]	-	-	-
DSM_16992_Scaffold2_10	UDP-N-acetylmuramate--alanine ligase [Bifidobacterium catenulatum]	-	-	-
DSM_16992_Scaffold2_11	UDP-N-acetylglucosamine--N-acetylmuramyl-(pentapeptide) pyrophosphoryl-UDP N-acetylglucosamine transferase [Bifidobacterium catenulatum]	COG0707	UDP-N-acetylglucosamine:LPS N-acetylglucosamine transferase	M
DSM_16992_Scaffold2_117	ribonucleoside-triphosphate reductase activating protein [Bifidobacterium catenulatum]	COG0602	Organic radical activating enzymes	O
DSM_16992_Scaffold2_118	ribonucleoside-triphosphate reductase [Bifidobacterium catenulatum]	COG1328	Oxygen-sensitive ribonucleoside-triphosphate reductase	F
DSM_16992_Scaffold2_119	exodeoxyribonuclease VII large subunit [Bifidobacterium pseudocatenulatum]	-	-	-
DSM_16992_Scaffold2_120	exonuclease VII small subunit [Bifidobacterium catenulatum]	COG1722	Exonuclease VII small subunit	L
DSM_16992_Scaffold2_126	oxidoreductase [Bifidobacterium catenulatum]	-	-	-
DSM_16992_Scaffold2_13	UDP-N-acetylmuramoylalanine--D-glutamate ligase [Bifidobacterium catenulatum]	-	-	-
DSM_16992_Scaffold2_14	phospho-N-acetylmuramoyl-pentapeptide-transferase [Bifidobacterium catenulatum]	COG0472	UDP-N-acetylmuramyl pentapeptide phosphotransferase/UDP-N-acetylglucosamine-1-phosphate transferase	M
DSM_16992_Scaffold2_15	UDP-N-acetylmuramoyl-tripeptide--D-alanyl-D-alanine ligase [Bifidobacterium catenulatum]	COG0770	UDP-N-acetylmuramyl pentapeptide synthase	M
DSM_16992_Scaffold2_17	cell division protein [Bifidobacterium catenulatum]	-	-	-
DSM_16992_Scaffold2_19	16S rRNA methyltransferase [Bifidobacterium catenulatum]	COG0275	Predicted S-adenosylmethionine-dependent methyltransferase involved in cell envelope biogenesis	M
DSM_16992_Scaffold2_2	dihydrofolate synthase [Bifidobacterium catenulatum]	COG0285	Folylpolyglutamate synthase	H
DSM_16992_Scaffold2_21	ATP-dependent DNA helicase [Bifidobacterium catenulatum]	-	-	-
DSM_16992_Scaffold2_23	NrdR family transcriptional regulator [Bifidobacterium catenulatum]	COG1327	Predicted transcriptional regulator, consists of a Zn-ribbon and ATP-cone domains	K
DSM_16992_Scaffold2_24	ArsR family transcriptional regulator [Bifidobacterium catenulatum]	COG1974	SOS-response transcriptional repressors (RecA-mediated autopeptidases)	KT
DSM_16992_Scaffold2_25	cation transporter [Bifidobacterium catenulatum]	COG1230	Co/Zn/Cd efflux system component	P
DSM_16992_Scaffold2_26	lactate dehydrogenase [Bifidobacterium catenulatum]	COG0039	Malate/lactate dehydrogenases	C
DSM_16992_Scaffold2_28	16S RNA G1207 methylase RsmC [Bifidobacterium catenulatum]	-	-	-
DSM_16992_Scaffold2_29	ATP-dependent helicase [Bifidobacterium catenulatum]	COG1643	HrpA-like helicases	L
DSM_16992_Scaffold2_3	Xaa-Pro aminopeptidase [Bifidobacterium catenulatum]	-	-	-
DSM_16992_Scaffold2_32	glutamine synthetase [Bifidobacterium catenulatum]	COG0174	Glutamine synthetase	E
DSM_16992_Scaffold2_39	DNA polymerase III subunit alpha [Bifidobacterium catenulatum]	COG0587	DNA polymerase III, alpha subunit	L
DSM_16992_Scaffold2_40	pseudouridine synthase [Bifidobacterium catenulatum]	COG0564	Pseudouridylate synthases, 23S RNA-specific	J
DSM_16992_Scaffold2_41	peptidase A8 [Bifidobacterium catenulatum]	-	-	-
DSM_16992_Scaffold2_44	cell division protein SepF [Bifidobacterium catenulatum]	-	-	-
DSM_16992_Scaffold2_45	cell division protein FtsZ [Bifidobacterium catenulatum]	COG0206	Cell division GTPase	D
DSM_16992_Scaffold2_46	hypothetical protein [Bifidobacterium catenulatum]	COG0042	tRNA-dihydrouridine synthase	J
DSM_16992_Scaffold2_47	glycine-tRNA synthetase subunit beta [Bifidobacterium catenulatum]	COG0423	Glycyl-tRNA synthetase (class II)	J
DSM_16992_Scaffold2_56	ABC transporter permease [Bifidobacterium catenulatum]	-	-	-
DSM_16992_Scaffold2_59	UDP pyrophosphate synthase [Bifidobacterium catenulatum]	COG0020	Undecaprenyl pyrophosphate synthase	I
DSM_16992_Scaffold2_60	DNA repair protein RecO [Bifidobacterium catenulatum]	COG1381	Recombinational DNA repair protein (RecF pathway)	L
DSM_16992_Scaffold2_65	hypothetical protein [Bifidobacterium catenulatum]	-	-	-
DSM_16992_Scaffold2_66	Lon protease [Bifidobacterium catenulatum]	-	-	-
DSM_16992_Scaffold2_68	DNA helicase II [Bifidobacterium catenulatum]	-	-	-
DSM_16992_Scaffold2_7	2-dehydro-3-deoxygluconokinase [Bifidobacterium catenulatum]	-	-	-
DSM_16992_Scaffold2_70	ATP-binding protein [Bifidobacterium catenulatum]	-	-	-
DSM_16992_Scaffold2_74	glutamate racemase [Bifidobacterium catenulatum]	COG0796	Glutamate racemase	M
DSM_16992_Scaffold2_90	isoleucyl-tRNA synthase [Bifidobacterium catenulatum]	COG0060	Isoleucyl-tRNA synthetase	J
DSM_16992_Scaffold2_92	Rrf2 family transcriptional regulator [Bifidobacterium catenulatum]	-	-	-
DSM_16992_Scaffold2_93	ABC transporter [Bifidobacterium catenulatum]	-	-	-
DSM_16992_Scaffold30_11	threonyl-tRNA synthetase [Bifidobacterium catenulatum]	COG0441	Threonyl-tRNA synthetase	J
DSM_16992_Scaffold30_12	membrane protein [Bifidobacterium catenulatum]	-	-	-
DSM_16992_Scaffold30_13	membrane protein [Bifidobacterium catenulatum]	COG3856	Uncharacterized conserved protein (small basic protein)	S
DSM_16992_Scaffold30_15	phosphatidylglycerophosphate synthase [Bifidobacterium catenulatum]	-	-	-
DSM_16992_Scaffold30_18	ribulose-phosphate 3-epimerase [Bifidobacterium catenulatum]	COG0036	Pentose-5-phosphate-3-epimerase	G
DSM_16992_Scaffold30_19	prolipoprotein diacylglyceryl transferase [Bifidobacterium catenulatum]	COG0682	Prolipoprotein diacylglyceryltransferase	M
DSM_16992_Scaffold30_4	adenine phosphoribosyltransferase [Bifidobacterium catenulatum]	COG0503	Adenine/guanine phosphoribosyltransferases and related PRPP-binding proteins	F
DSM_16992_Scaffold30_6	Holliday junction DNA helicase RuvB [Bifidobacterium catenulatum]	COG2255	Holliday junction resolvasome, helicase subunit	L
DSM_16992_Scaffold30_7	Holliday junction DNA helicase RuvA [Bifidobacterium catenulatum]	COG0632	Holliday junction resolvasome, DNA-binding subunit	L
DSM_16992_Scaffold30_8	Holliday junction resolvase [Bifidobacterium catenulatum]	COG0817	Holliday junction resolvasome, endonuclease subunit	L
DSM_16992_Scaffold30_9	transcriptional regulator [Bifidobacterium catenulatum]	COG0217	Uncharacterized conserved protein	S
DSM_16992_Scaffold31_11	membrane protein [Bifidobacterium catenulatum]	-	-	-
DSM_16992_Scaffold31_3	aminotransferase [Bifidobacterium catenulatum]	-	-	-
DSM_16992_Scaffold31_4	polyphosphate glucokinase [Bifidobacterium catenulatum]	COG1940	Transcriptional regulator/sugar kinase	KG
DSM_16992_Scaffold32_10	50S ribosomal protein L35 [Bifidobacterium pseudocatenulatum]	COG0291	Ribosomal protein L35	J
DSM_16992_Scaffold32_11	50S ribosomal protein L20 [Bifidobacterium pseudocatenulatum]	COG0292	Ribosomal protein L20	J
DSM_16992_Scaffold32_12	tyrosine recombinase XerD [Bifidobacterium catenulatum]	COG4974	Site-specific recombinase XerD	L
DSM_16992_Scaffold32_13	chromosome partitioning ATPase [Bifidobacterium catenulatum]	COG1192	ATPases involved in chromosome partitioning	D
DSM_16992_Scaffold32_2	RNA polymerase sigma factor RpoE [Bifidobacterium catenulatum]	COG1595	DNA-directed RNA polymerase specialized sigma subunit, sigma24 homolog	K
DSM_16992_Scaffold32_4	aldose 1-epimerase [Bifidobacterium catenulatum]	-	-	-
DSM_16992_Scaffold32_7	glyceraldehyde-3-phosphate dehydrogenase [Bifidobacterium pseudocatenulatum]	COG0057	Glyceraldehyde-3-phosphate dehydrogenase/erythrose-4-phosphate dehydrogenase	G
DSM_16992_Scaffold32_9	translation initiation factor IF-3 [Bifidobacterium catenulatum]	COG0290	Translation initiation factor 3 (IF-3)	J
DSM_16992_Scaffold33_12	sugar ABC transporter [Bifidobacterium catenulatum]	COG1134	ABC-type polysaccharide/polyol phosphate transport system, ATPase component	GM
DSM_16992_Scaffold34_12	deoxycytidine triphosphate deaminase [Bifidobacterium catenulatum]	COG0717	Deoxycytidine deaminase	F
DSM_16992_Scaffold35_10	molecular chaperone GroEL [Bifidobacterium catenulatum]	COG0459	Chaperonin GroEL (HSP60 family)	O
DSM_16992_Scaffold35_12	uracil-DNA glycosylase [Bifidobacterium catenulatum]	COG0692	Uracil DNA glycosylase	L
DSM_16992_Scaffold35_4	hypothetical protein [Bifidobacterium catenulatum]	-	-	-
DSM_16992_Scaffold35_5	cold-shock protein [Bifidobacterium pseudocatenulatum]	COG1278	Cold shock proteins	K
DSM_16992_Scaffold35_6	sensor histidine kinase [Bifidobacterium catenulatum]	-	-	-
DSM_16992_Scaffold35_7	alkaline phosphatase [Bifidobacterium catenulatum]	COG0745	Response regulators consisting of a CheY-like receiver domain and a winged-helix DNA-binding domain	TK
DSM_16992_Scaffold38_4	RNA pseudouridine synthase [Bifidobacterium catenulatum]	COG1187	16S rRNA uridine-516 pseudouridylate synthase and related pseudouridylate synthases	J
DSM_16992_Scaffold38_5	cytidylate kinase [Bifidobacterium catenulatum]	COG1160	Predicted GTPases	R
DSM_16992_Scaffold38_7	UTP--glucose-1-phosphate uridylyltransferase [Bifidobacterium catenulatum]	-	-	-
DSM_16992_Scaffold38_8	hypothetical protein [Bifidobacterium catenulatum]	-	-	-
DSM_16992_Scaffold39_2	succinate dehydrogenase [Bifidobacterium catenulatum]	COG1053	Succinate dehydrogenase/fumarate reductase, flavoprotein subunit	C
DSM_16992_Scaffold39_4	ATPase AAA [Bifidobacterium catenulatum]	COG0606	Predicted ATPase with chaperone activity	O
DSM_16992_Scaffold39_6	pyridoxine kinase [Bifidobacterium catenulatum]	-	-	-
DSM_16992_Scaffold3_10	formate--tetrahydrofolate ligase [Bifidobacterium catenulatum]	-	-	-
DSM_16992_Scaffold3_104	copper oxidase [Bifidobacterium catenulatum]	-	-	-
DSM_16992_Scaffold3_108	aminopeptidase [Bifidobacterium catenulatum]	-	-	-
DSM_16992_Scaffold3_11	hypothetical protein [Bifidobacterium catenulatum]	-	-	-
DSM_16992_Scaffold3_14	phosphoglycerate mutase [Bifidobacterium catenulatum]	-	-	-
DSM_16992_Scaffold3_16	glutamyl-tRNA synthetase [Bifidobacterium catenulatum]	COG0008	Glutamyl- and glutaminyl-tRNA synthetases	J
DSM_16992_Scaffold3_18	putative uncharacterized protein [Bifidobacterium pseudocatenulatum CAG:263]	COG1414	Transcriptional regulator	K
DSM_16992_Scaffold3_2	DNA topoisomerase I [Bifidobacterium catenulatum]	COG0550	Topoisomerase IA	L
DSM_16992_Scaffold3_23	UDP-N-acetylglucosamine 1-carboxyvinyltransferase [Bifidobacterium pseudocatenulatum]	COG0766	UDP-N-acetylglucosamine enolpyruvyl transferase	M
DSM_16992_Scaffold3_24	1-acyl-sn-glycerol-3-phosphate acyltransferase [Bifidobacterium catenulatum]	-	-	-
DSM_16992_Scaffold3_25	glycerol-3-phosphate dehydrogenase [Bifidobacterium catenulatum]	COG0240	Glycerol-3-phosphate dehydrogenase	C
DSM_16992_Scaffold3_26	D-alanine--D-alanine ligase [Bifidobacterium catenulatum]	COG1181	D-alanine-D-alanine ligase and related ATP-grasp enzymes	M
DSM_16992_Scaffold3_3	thymidylate kinase [Bifidobacterium catenulatum]	COG0125	Thymidylate kinase	F
DSM_16992_Scaffold3_38	50S ribosomal protein L28 [Bifidobacterium adolescentis ATCC 15703]	COG0227	Ribosomal protein L28	J
DSM_16992_Scaffold3_4	DNA polymerase III subunit delta' [Bifidobacterium catenulatum]	-	-	-
DSM_16992_Scaffold3_41	tRNA (guanine-N1)-methyltransferase [Bifidobacterium catenulatum]	COG0336	tRNA-(guanine-N1)-methyltransferase	J
DSM_16992_Scaffold3_42	ribosome maturation protein RimM [Bifidobacterium catenulatum]	-	-	-
DSM_16992_Scaffold3_44	30S ribosomal protein S16 [Bifidobacterium catenulatum]	COG0228	Ribosomal protein S16	J
DSM_16992_Scaffold3_46	signal recognition particle [Bifidobacterium catenulatum]	COG0541	Signal recognition particle GTPase	U
DSM_16992_Scaffold3_49	cysteinyl-tRNA synthetase [Bifidobacterium catenulatum]	COG0215	Cysteinyl-tRNA synthetase	J
DSM_16992_Scaffold3_50	GMP synthase [Bifidobacterium catenulatum]	-	-	-
DSM_16992_Scaffold3_56	ribonuclease III [Bifidobacterium catenulatum]	COG0571	dsRNA-specific ribonuclease	K
DSM_16992_Scaffold3_57	50S ribosomal protein L32 [Bifidobacterium pseudocatenulatum]	COG0333	Ribosomal protein L32	J
DSM_16992_Scaffold3_58	DNA-binding protein [Bifidobacterium catenulatum]	-	-	-
DSM_16992_Scaffold3_60	phosphopantetheine adenylyltransferase [Bifidobacterium catenulatum]	COG0669	Phosphopantetheine adenylyltransferase	H
DSM_16992_Scaffold3_61	hypothetical protein [Bifidobacterium catenulatum]	-	-	-
DSM_16992_Scaffold3_64	nucleoside-triphosphate diphosphatase [Bifidobacterium catenulatum]	COG0127	Xanthosine triphosphate pyrophosphatase	F
DSM_16992_Scaffold3_65	ribonuclease PH [Bifidobacterium catenulatum]	COG0689	RNase PH	J
DSM_16992_Scaffold3_66	nicotinate phosphoribosyltransferase [Bifidobacterium catenulatum]	COG1488	Nicotinic acid phosphoribosyltransferase	H
DSM_16992_Scaffold3_70	glucose-6-phosphate isomerase [Bifidobacterium catenulatum]	COG0166	Glucose-6-phosphate isomerase	G
DSM_16992_Scaffold3_71	50S ribosomal protein L19 [Bifidobacterium catenulatum]	COG0335	Ribosomal protein L19	J
DSM_16992_Scaffold3_73	ribonuclease HII [Bifidobacterium catenulatum]	-	-	-
DSM_16992_Scaffold3_76	membrane protein [Bifidobacterium catenulatum]	-	-	-
DSM_16992_Scaffold3_79	50S ribosomal protein L21 [Bifidobacterium pseudocatenulatum]	COG0261	Ribosomal protein L21	J
DSM_16992_Scaffold3_80	50S ribosomal protein L27 [Bifidobacterium adolescentis ATCC 15703]	COG0211	Ribosomal protein L27	J
DSM_16992_Scaffold3_81	GTPase CgtA [Bifidobacterium catenulatum]	COG0536	Predicted GTPase	R
DSM_16992_Scaffold3_84	preprotein translocase subunit SecE [Bifidobacterium catenulatum]	COG0690	Preprotein translocase subunit SecE	U
DSM_16992_Scaffold3_85	transcription antitermination protein NusG [Bifidobacterium catenulatum]	COG0250	Transcription antiterminator	K
DSM_16992_Scaffold3_86	50S ribosomal protein L11 [Bifidobacterium catenulatum]	COG0080	Ribosomal protein L11	J
DSM_16992_Scaffold3_87	50S ribosomal protein L1 [Bifidobacterium catenulatum]	COG0081	Ribosomal protein L1	J
DSM_16992_Scaffold3_9	peptidase C69 [Bifidobacterium catenulatum]	COG4690	Dipeptidase	E
DSM_16992_Scaffold3_98	30S ribosomal protein S15 [Bifidobacterium adolescentis ATCC 15703]	COG0184	Ribosomal protein S15P/S13E	J
DSM_16992_Scaffold3_99	polynucleotide phosphorylase [Bifidobacterium catenulatum]	COG1185	Polyribonucleotide nucleotidyltransferase (polynucleotide phosphorylase)	J
DSM_16992_Scaffold41_1	ribosome-associated protein IOJAP [Bifidobacterium catenulatum]	COG0799	Uncharacterized homolog of plant Iojap protein	S
DSM_16992_Scaffold41_2	N-acetylglucosamine-1-phosphate uridyltransferase [Bifidobacterium catenulatum]	COG1207	N-acetylglucosamine-1-phosphate uridyltransferase (contains nucleotidyltransferase and I-patch acetyltransferase domains)	M
DSM_16992_Scaffold42_2	PadR family transcriptional regulator [Bifidobacterium catenulatum]	-	-	-
DSM_16992_Scaffold42_3	DNA polymerase I [Bifidobacterium catenulatum]	-	-	-
DSM_16992_Scaffold42_4	chemotaxis protein CheY [Bifidobacterium catenulatum]	COG3707	Response regulator with putative antiterminator output domain	T
DSM_16992_Scaffold42_6	pyruvate kinase [Bifidobacterium pseudocatenulatum CAG:263]	COG0469	Pyruvate kinase	G
DSM_16992_Scaffold44_2	GMP synthase [Bifidobacterium catenulatum]	COG0519	GMP synthase, PP-ATPase domain/subunit	F
DSM_16992_Scaffold45_2	phosphate acetyltransferase [Bifidobacterium catenulatum]	-	-	-
DSM_16992_Scaffold45_3	acetate kinase [Bifidobacterium catenulatum]	COG0282	Acetate kinase	C
DSM_16992_Scaffold47_3	excinuclease ABC subunit B [Bifidobacterium catenulatum]	COG0556	Helicase subunit of the DNA excision repair complex	L
DSM_16992_Scaffold4_103	O-sialoglycoprotein endopeptidase [Bifidobacterium catenulatum]	COG0533	Metal-dependent proteases with possible chaperone activity	O
DSM_16992_Scaffold4_106	ATPase [Bifidobacterium catenulatum]	-	-	-
DSM_16992_Scaffold4_107	DNA polymerase III subunit delta [Bifidobacterium catenulatum]	-	-	-
DSM_16992_Scaffold4_112	magnesium transporter [Bifidobacterium pseudocatenulatum]	COG0598	Mg2+ and Co2+ transporters	P
DSM_16992_Scaffold4_2	30S ribosomal protein S7 [Bifidobacterium pseudocatenulatum]	COG0049	Ribosomal protein S7	J
DSM_16992_Scaffold4_24	arylsulfatase [Bifidobacterium catenulatum]	-	-	-
DSM_16992_Scaffold4_3	30S ribosomal protein S12 [Bifidobacterium catenulatum]	COG0048	Ribosomal protein S12	J
DSM_16992_Scaffold4_54	DEAD/DEAH box helicase [Bifidobacterium catenulatum]	-	-	-
DSM_16992_Scaffold4_55	membrane protein [Bifidobacterium catenulatum]	-	-	-
DSM_16992_Scaffold4_6	amino acid lyase [Bifidobacterium catenulatum]	COG2008	Threonine aldolase	E
DSM_16992_Scaffold4_60	signal peptide protein [Bifidobacterium catenulatum]	COG1716	FOG: FHA domain	T
DSM_16992_Scaffold4_64	UDP pyrophosphate phosphatase [Bifidobacterium catenulatum]	COG1968	Uncharacterized bacitracin resistance protein	V
DSM_16992_Scaffold4_65	fructosamine kinase [Bifidobacterium catenulatum]	-	-	-
DSM_16992_Scaffold4_67	HrcA family transcriptional regulator [Bifidobacterium catenulatum]	COG1420	Transcriptional regulator of heat shock gene	K
DSM_16992_Scaffold4_68	transketolase [Bifidobacterium catenulatum]	COG0021	Transketolase	G
DSM_16992_Scaffold4_69	transaldolase [Bifidobacterium catenulatum]	COG0176	Transaldolase	G
DSM_16992_Scaffold4_72	preprotein translocase subunit SecG [Bifidobacterium catenulatum]	COG1314	Preprotein translocase subunit SecG	U
DSM_16992_Scaffold4_73	triosephosphate isomerase [Bifidobacterium catenulatum]	COG0149	Triosephosphate isomerase	G
DSM_16992_Scaffold4_74	phosphoglycerate kinase [Bifidobacterium catenulatum]	COG0126	3-phosphoglycerate kinase	G
DSM_16992_Scaffold4_75	sporulation protein [Bifidobacterium catenulatum]	COG1481	Uncharacterized protein conserved in bacteria	S
DSM_16992_Scaffold4_76	glmZ(sRNA)-inactivating NTPase [Bifidobacterium catenulatum]	COG1660	Predicted P-loop-containing kinase	R
DSM_16992_Scaffold4_78	excinuclease ABC subunit C [Bifidobacterium catenulatum]	COG0322	Nuclease subunit of the excinuclease complex	L
DSM_16992_Scaffold4_79	excinuclease ABC subunit A [Bifidobacterium catenulatum]	COG0178	Excinuclease ATPase subunit	L
DSM_16992_Scaffold4_93	ABC transporter [Bifidobacterium catenulatum]	COG0488	ATPase components of ABC transporters with duplicated ATPase domains	R
DSM_16992_Scaffold53_2	NAD-dependent deacetylase [Bifidobacterium catenulatum]	-	-	-
DSM_16992_Scaffold54_3	arginine ABC transporter ATP-binding protein [Bifidobacterium pseudocatenulatum]	COG1126	ABC-type polar amino acid transport system, ATPase component	E
DSM_16992_Scaffold5_14	arginyl-tRNA synthetase [Bifidobacterium catenulatum]	COG0018	Arginyl-tRNA synthetase	J
DSM_16992_Scaffold5_18	thioredoxin [Bifidobacterium catenulatum]	-	-	-
DSM_16992_Scaffold5_19	hypothetical protein [Bifidobacterium catenulatum]	-	-	-
DSM_16992_Scaffold5_21	peptidyl-prolyl cis-trans isomerase [Bifidobacterium pseudocatenulatum CAG:263]	-	-	-
DSM_16992_Scaffold5_22	putative uncharacterized protein [Bifidobacterium pseudocatenulatum CAG:263]	COG1637	Predicted nuclease of the RecB family	L
DSM_16992_Scaffold5_23	F0F1 ATP synthase subunit epsilon [Bifidobacterium catenulatum]	-	-	-
DSM_16992_Scaffold5_24	ATP synthase subunit beta [Bifidobacterium catenulatum]	COG0055	F0F1-type ATP synthase, beta subunit	C
DSM_16992_Scaffold5_25	F0F1 ATP synthase subunit gamma [Bifidobacterium catenulatum]	COG0224	F0F1-type ATP synthase, gamma subunit	C
DSM_16992_Scaffold5_26	F0F1 ATP synthase subunit alpha [Bifidobacterium catenulatum]	COG0056	F0F1-type ATP synthase, alpha subunit	C
DSM_16992_Scaffold5_28	F0F1 ATP synthase subunit B [Bifidobacterium catenulatum]	-	-	-
DSM_16992_Scaffold5_29	ATP synthase subunit C [Bifidobacterium adolescentis ATCC 15703]	COG0636	F0F1-type ATP synthase, subunit c/Archaeal/vacuolar-type H+-ATPase, subunit K	C
DSM_16992_Scaffold5_30	F0F1 ATP synthase subunit A [Bifidobacterium pseudocatenulatum]	-	-	-
DSM_16992_Scaffold5_60	transcriptional regulator [Bifidobacterium catenulatum]	COG0745	Response regulators consisting of a CheY-like receiver domain and a winged-helix DNA-binding domain	TK
DSM_16992_Scaffold5_61	endonuclease III [Bifidobacterium catenulatum]	COG0177	Predicted EndoIII-related endonuclease	L
DSM_16992_Scaffold5_63	valyl-tRNA synthetase [Bifidobacterium catenulatum]	-	-	-
DSM_16992_Scaffold5_67	transcription termination factor Rho [Bifidobacterium pseudocatenulatum]	-	-	-
DSM_16992_Scaffold5_68	hypothetical protein [Bifidobacterium catenulatum]	-	-	-
DSM_16992_Scaffold5_69	hypothetical protein [Bifidobacterium pseudocatenulatum]	-	-	-
DSM_16992_Scaffold5_72	glutamyl-tRNA amidotransferase subunit A [Bifidobacterium catenulatum]	COG0154	Asp-tRNAAsn/Glu-tRNAGln amidotransferase A subunit and related amidases	J
DSM_16992_Scaffold5_73	aspartyl/glutamyl-tRNA(Asn/Gln) amidotransferase subunit C [Bifidobacterium pseudocatenulatum CAG:263]	-	-	-
DSM_16992_Scaffold5_75	orotate phosphoribosyltransferase [Bifidobacterium catenulatum]	-	-	-
DSM_16992_Scaffold5_79	2-hydroxyhepta-2,4-diene-1,7-dioate isomerase [Bifidobacterium catenulatum]	COG0179	2-keto-4-pentenoate hydratase/2-oxohepta-3-ene-1,7-dioic acid hydratase (catechol pathway)	Q
DSM_16992_Scaffold5_86	50S ribosomal protein L9 [Bifidobacterium catenulatum]	COG0359	Ribosomal protein L9	J
DSM_16992_Scaffold5_87	30S ribosomal protein S18 [Bifidobacterium pseudocatenulatum]	COG0238	Ribosomal protein S18	J
DSM_16992_Scaffold5_88	single-stranded DNA-binding protein [Bifidobacterium catenulatum]	-	-	-
DSM_16992_Scaffold5_89	30S ribosomal protein S6 [Bifidobacterium adolescentis ATCC 15703]	COG0360	Ribosomal protein S6	J
DSM_16992_Scaffold5_9	LacI family transcription regulator [Bifidobacterium catenulatum]	-	-	-
DSM_16992_Scaffold5_90	ribose-phosphate pyrophosphokinase [Bifidobacterium catenulatum]	COG0462	Phosphoribosylpyrophosphate synthetase	FE
DSM_16992_Scaffold5_96	dTDP-glucose 4,6-dehydratase [Bifidobacterium catenulatum]	COG1088	dTDP-D-glucose 4,6-dehydratase	M
DSM_16992_Scaffold6_44	DNA helicase [Bifidobacterium pseudocatenulatum]	COG0305	Replicative DNA helicase	L
DSM_16992_Scaffold6_45	glutamate ligase [Bifidobacterium catenulatum]	-	-	-
DSM_16992_Scaffold6_46	glutamine amidotransferase [Bifidobacterium catenulatum]	COG3442	Predicted glutamine amidotransferase	R
DSM_16992_Scaffold6_58	uracil phosphoribosyltransferase [Bifidobacterium catenulatum]	COG0035	Uracil phosphoribosyltransferase	F
DSM_16992_Scaffold6_59	putative uncharacterized protein [Bifidobacterium pseudocatenulatum CAG:263]	-	-	-
DSM_16992_Scaffold6_61	polyphosphate kinase [Bifidobacterium catenulatum]	COG0855	Polyphosphate kinase	P
DSM_16992_Scaffold6_63	pilus biosynthesis protein [Bifidobacterium catenulatum]	COG4962	Flp pilus assembly protein, ATPase CpaF	U
DSM_16992_Scaffold6_73	recombinase RecR [Bifidobacterium catenulatum]	COG0353	Recombinational DNA repair protein (RecF pathway)	L
DSM_16992_Scaffold6_77	hypothetical protein [Bifidobacterium catenulatum]	-	-	-
DSM_16992_Scaffold6_80	penicillin-binding protein [Bifidobacterium catenulatum]	-	-	-
DSM_16992_Scaffold7_24	thioredoxin [Bifidobacterium catenulatum]	COG0526	Thiol-disulfide isomerase and thioredoxins	OC
DSM_16992_Scaffold7_25	ADP-ribose pyrophosphatase [Bifidobacterium catenulatum]	-	-	-
DSM_16992_Scaffold7_26	hypothetical protein [Bifidobacterium catenulatum]	-	-	-
DSM_16992_Scaffold7_28	glycine cleavage system protein H [Bifidobacterium catenulatum]	COG0509	Glycine cleavage system H protein (lipoate-binding)	E
DSM_16992_Scaffold7_30	peptidase S9 [Bifidobacterium catenulatum]	-	-	-
DSM_16992_Scaffold7_34	Crp/Fnr family transcriptional regulator [Bifidobacterium catenulatum]	COG0664	cAMP-binding proteins - catabolite gene activator and regulatory subunit of cAMP-dependent protein kinases	T
DSM_16992_Scaffold7_35	carboxypeptidase [Bifidobacterium catenulatum]	-	-	-
DSM_16992_Scaffold7_38	probable DeoR-type transcriptional regulator [Bifidobacterium pseudocatenulatum CAG:263]	-	-	-
DSM_16992_Scaffold7_43	RNA methyltransferase [Bifidobacterium catenulatum]	COG0219	Predicted rRNA methylase (SpoU class)	J
DSM_16992_Scaffold7_44	adenine glycosylase [Bifidobacterium catenulatum]	COG1194	A/G-specific DNA glycosylase	L
DSM_16992_Scaffold7_46	DNA-directed RNA polymerase subunit beta [Bifidobacterium catenulatum]	COG0085	DNA-directed RNA polymerase, beta subunit/140 kD subunit	K
DSM_16992_Scaffold7_47	DNA-directed RNA polymerase subunit beta' [Bifidobacterium pseudocatenulatum]	COG0086	DNA-directed RNA polymerase, beta' subunit/160 kD subunit	K
DSM_16992_Scaffold7_62	ribonuclease [Bifidobacterium catenulatum]	COG0595	Predicted hydrolase of the metallo-beta-lactamase superfamily	R
DSM_16992_Scaffold7_63	aminopeptidase N [Bifidobacterium catenulatum]	COG0308	Aminopeptidase N	E
DSM_16992_Scaffold7_64	phosphoglucosamine mutase [Bifidobacterium catenulatum]	COG1109	Phosphomannomutase	G
DSM_16992_Scaffold7_65	peptide deformylase [Bifidobacterium catenulatum]	-	-	-
DSM_16992_Scaffold8_10	hypothetical protein [Bifidobacterium catenulatum]	-	-	-
DSM_16992_Scaffold8_12	hypothetical protein [Bifidobacterium catenulatum]	-	-	-
DSM_16992_Scaffold8_13	membrane protein [Bifidobacterium catenulatum]	-	-	-
DSM_16992_Scaffold8_16	membrane protein [Bifidobacterium catenulatum]	COG3879	Uncharacterized protein conserved in bacteria	S
DSM_16992_Scaffold8_17	hypothetical protein [Bifidobacterium catenulatum]	-	-	-
DSM_16992_Scaffold8_19	serine/threonine protein kinase [Bifidobacterium catenulatum]	COG0515	Serine/threonine protein kinase	RTKL
DSM_16992_Scaffold8_20	serine/threonine protein kinase [Bifidobacterium catenulatum]	COG0515	Serine/threonine protein kinase	RTKL
DSM_16992_Scaffold8_21	penicillin-binding protein [Bifidobacterium catenulatum]	-	-	-
DSM_16992_Scaffold8_22	cell division protein FtsW [Bifidobacterium catenulatum]	COG0772	Bacterial cell division membrane protein	D
DSM_16992_Scaffold8_25	signal peptide protein [Bifidobacterium catenulatum]	-	-	-
DSM_16992_Scaffold8_26	cytochrome C [Bifidobacterium catenulatum]	-	-	-
DSM_16992_Scaffold8_3	membrane protein [Bifidobacterium catenulatum]	-	-	-
DSM_16992_Scaffold8_31	queuine tRNA-ribosyltransferase [Bifidobacterium catenulatum]	COG0343	Queuine/archaeosine tRNA-ribosyltransferase	J
DSM_16992_Scaffold8_32	peptidase [Bifidobacterium catenulatum]	-	-	-
DSM_16992_Scaffold8_35	glutamate synthase [Bifidobacterium catenulatum]	COG0493	NADPH-dependent glutamate synthase beta chain and related oxidoreductases	ER
DSM_16992_Scaffold8_40	fructose-bisphosphate aldolase [Bifidobacterium catenulatum]	COG0191	Fructose/tagatose bisphosphate aldolase	G
DSM_16992_Scaffold8_41	adenylosuccinate synthetase [Bifidobacterium catenulatum]	COG0104	Adenylosuccinate synthase	F
DSM_16992_Scaffold8_6	membrane protein [Bifidobacterium pseudocatenulatum]	-	-	-
DSM_16992_Scaffold8_8	tryptophanyl-tRNA synthetase [Bifidobacterium catenulatum]	COG0180	Tryptophanyl-tRNA synthetase	J
DSM_16992_Scaffold8_9	hypothetical protein [Bifidobacterium catenulatum]	-	-	-
DSM_16992_Scaffold9_14	orotate phosphoribosyltransferase [Bifidobacterium catenulatum]	COG0461	Orotate phosphoribosyltransferase	F
DSM_16992_Scaffold9_15	diguanylate cyclase [Bifidobacterium catenulatum]	COG0167	Dihydroorotate dehydrogenase	F
DSM_16992_Scaffold9_17	orotidine 5'-phosphate decarboxylase [Bifidobacterium catenulatum]	COG0284	Orotidine-5'-phosphate decarboxylase	F
DSM_16992_Scaffold9_20	aspartate carbamoyltransferase [Bifidobacterium catenulatum]	COG0540	Aspartate carbamoyltransferase, catalytic chain	F
DSM_16992_Scaffold9_21	glutamine-synthetase adenylyltransferase [Bifidobacterium catenulatum]	COG1391	Glutamine synthetase adenylyltransferase	OT
DSM_16992_Scaffold9_22	5,10-methylenetetrahydrofolate reductase [Bifidobacterium catenulatum]	COG0685	5,10-methylenetetrahydrofolate reductase	E
DSM_16992_Scaffold9_23	5-methyltetrahydropteroyltriglutamate--homocysteine methyltransferase [Bifidobacterium catenulatum]	COG0620	Methionine synthase II (cobalamin-independent)	E
DSM_16992_Scaffold9_60	single-stranded DNA-binding protein [Bifidobacterium catenulatum]	COG0629	Single-stranded DNA-binding protein	L
DSM_20099_Scaffold2_305	Superfamily I DNA and RNA helicase [Bifidobacterium animalis subsp. animalis ATCC 25527]	COG0210	Superfamily I DNA and RNA helicases	L
DSM_22366_Scaffold2_43	serine/threonine protein kinase [Bifidobacterium angulatum]	-	-	-
DSM_22767_Scaffold1_512	translation initiation factor IF-2 [Bifidobacterium animalis subsp. animalis ATCC 25527]	COG0532	Translation initiation factor 2 (IF-2; GTPase)	J
DSM_22767_Scaffold2_103	antitermination factor NusB [Bifidobacterium thermophilum RBL67]	-	-	-
*COG Functional Classification Description:
Information Storage and Processing:[J] Translation, ribosomal structure and biogenesis; [A] RNA processing and modification; [K] Transcription; [L] Replication, recombination and repair; [B] Chromatin structure and dynamics.
Cellular Processes and Signaling: [D] Cell cycle control, cell division, chromosome partitioning; [Y] Nuclear structure; [V] Defense mechanisms; [T] Signal transduction mechanisms; [M] Cell wall/membrane/envelope biogenesis; [N] Cell motility; [Z] Cytoskeleton; [W] Extracellular structures; [U] Intracellular trafficking, secretion, and vesicular transport; [O] Posttranslational modification, prot…
Metabolism: [C] Energy production and conversion; [G] Carbohydrate transport and metabolism; [E] Amino acid transport and metabolism; [F] Nucleotide transport and metabolism; [H] Coenzyme transport and metabolism; [I] Lipid transport and metabolism; [P] Inorganic ion transport and metabolism; [Q] Secondary metabolites biosynthesis, transport and catabolism.
Poorly Characterized: [R] General function prediction only; [S] Function unknown.

## Sheet: S5b Intersection
Table S5b Profile of the host specific gene families: intersection across core gene families of Human-GI and Swine
Predicted Gene Name	Product (nr database)	COG Name	COG Function Description	*COG Functional Classification
DSM_16992_Scaffold10_9	ABC transporter ATP-binding protein [Bifidobacterium catenulatum]	-	-	-
DSM_16992_Scaffold11_12	molecular chaperone DnaJ [Bifidobacterium catenulatum]	-	-	-
DSM_16992_Scaffold11_40	histidine phosphatase [Bifidobacterium catenulatum]	-	-	-
DSM_16992_Scaffold13_1	phosphoglycerate mutase [Bifidobacterium catenulatum]	-	-	-
DSM_16992_Scaffold13_12	membrane protein [Bifidobacterium catenulatum]	-	-	-
DSM_16992_Scaffold13_3	ABC transporter ATP-binding protein [Bifidobacterium catenulatum]	-	-	-
DSM_16992_Scaffold13_34	NAD(P) transhydrogenase subunit beta [Bifidobacterium catenulatum]	COG1282	NAD/NADP transhydrogenase beta subunit	C
DSM_16992_Scaffold13_35	NAD/NADP transhydrogenase alpha subunit-like protein [Bifidobacterium dentium Bd1]	COG3288	NAD/NADP transhydrogenase alpha subunit	C
DSM_16992_Scaffold13_36	NAD(P) transhydrogenase subunit alpha [Bifidobacterium catenulatum]	COG3288	NAD/NADP transhydrogenase alpha subunit	C
DSM_16992_Scaffold13_41	phosphate starvation protein PhoH [Bifidobacterium catenulatum]	COG1702	Phosphate starvation-inducible protein PhoH, predicted ATPase	T
DSM_16992_Scaffold13_6	membrane protein [Bifidobacterium catenulatum]	-	-	-
DSM_16992_Scaffold13_7	dihydropyrimidine dehydrogenase subunit A [Bifidobacterium catenulatum]	COG0493	NADPH-dependent glutamate synthase beta chain and related oxidoreductases	ER
DSM_16992_Scaffold13_8	glutamate synthase [Bifidobacterium catenulatum]	-	-	-
DSM_16992_Scaffold14_11	chloride channel protein [Bifidobacterium catenulatum]	-	-	-
DSM_16992_Scaffold15_17	gamma-glutamyl phosphate reductase [Bifidobacterium catenulatum]	COG0014	Gamma-glutamyl phosphate reductase	E
DSM_16992_Scaffold15_19	threonine synthase [Bifidobacterium catenulatum]	COG0498	Threonine synthase	E
DSM_16992_Scaffold15_2	anthranilate synthase subunit I [Bifidobacterium catenulatum]	COG0147	Anthranilate/para-aminobenzoate synthases component I	EH
DSM_16992_Scaffold15_3	phosphoribosyl-AMP cyclohydrolase [Bifidobacterium catenulatum]	COG0139	Phosphoribosyl-AMP cyclohydrolase	E
DSM_16992_Scaffold15_33	beta-phosphoglucomutase [Bifidobacterium catenulatum]	COG0637	Predicted phosphatase/phosphohexomutase	R
DSM_16992_Scaffold15_4	imidazole glycerol phosphate synthase subunit HisF [Bifidobacterium adolescentis ATCC 15703]	COG0107	Imidazoleglycerol-phosphate synthase	E
DSM_16992_Scaffold15_40	putative uncharacterized protein [Bifidobacterium pseudocatenulatum CAG:263]	-	-	-
DSM_16992_Scaffold16_22	competence damage-inducible protein A [Bifidobacterium catenulatum]	COG1546	Uncharacterized protein (competence- and mitomycin-induced)	R
DSM_16992_Scaffold16_26	(dimethylallyl)adenosine tRNA methylthiotransferase [Bifidobacterium catenulatum]	COG0621	2-methylthioadenine synthetase	J
DSM_16992_Scaffold16_3	serralysin [Bifidobacterium catenulatum]	-	-	-
DSM_16992_Scaffold16_7	anthranilate phosphoribosyltransferase [Bifidobacterium catenulatum]	COG0547	Anthranilate phosphoribosyltransferase	E
DSM_16992_Scaffold17_2	glutamate dehydrogenase [Bifidobacterium catenulatum]	COG0334	Glutamate dehydrogenase/leucine dehydrogenase	E
DSM_16992_Scaffold17_26	4-diphosphocytidyl-2C-methyl-D-erythritol kinase [Bifidobacterium catenulatum]	-	-	-
DSM_16992_Scaffold17_29	DSBA oxidoreductase [Bifidobacterium catenulatum]	-	-	-
DSM_16992_Scaffold17_3	membrane protein [Bifidobacterium catenulatum]	-	-	-
DSM_16992_Scaffold17_7	DNA repair protein RecF [Bifidobacterium catenulatum]	-	-	-
DSM_16992_Scaffold18_12	primosome assembly protein PriA [Bifidobacterium catenulatum]	-	-	-
DSM_16992_Scaffold18_15	phosphoserine phosphatase [Bifidobacterium catenulatum]	COG0560	Phosphoserine phosphatase	E
DSM_16992_Scaffold18_17	ligase [Bifidobacterium catenulatum]	-	-	-
DSM_16992_Scaffold18_20	hypothetical protein [Bifidobacterium catenulatum]	-	-	-
DSM_16992_Scaffold18_29	hypothetical protein [Bifidobacterium catenulatum]	-	-	-
DSM_16992_Scaffold18_4	nitrogen utilization protein B [Bifidobacterium pseudocatenulatum]	COG0781	Transcription termination factor	K
DSM_16992_Scaffold18_7	orotidine 5'-phosphate decarboxylase [Bifidobacterium catenulatum]	-	-	-
DSM_16992_Scaffold18_9	dihydroxy-acid dehydratase [Bifidobacterium catenulatum]	COG0129	Dihydroxyacid dehydratase/phosphogluconate dehydratase	EG
DSM_16992_Scaffold19_11	peptide ABC transporter ATPase [Bifidobacterium catenulatum]	COG4608	ABC-type oligopeptide transport system, ATPase component	E
DSM_16992_Scaffold19_15	ABC transporter substrate-binding protein [Bifidobacterium catenulatum]	-	-	-
DSM_16992_Scaffold19_6	histone acetyltransferase [Bifidobacterium catenulatum]	-	-	-
DSM_16992_Scaffold1_113	FAD synthase [Bifidobacterium catenulatum]	-	-	-
DSM_16992_Scaffold1_116	translation initiation factor IF-2 [Bifidobacterium adolescentis ATCC 15703]	COG0532	Translation initiation factor 2 (IF-2; GTPase)	J
DSM_16992_Scaffold1_127	adenylate kinase [Bifidobacterium catenulatum]	COG0563	Adenylate kinase and related kinases	F
DSM_16992_Scaffold1_130	50S ribosomal protein L30 [Bifidobacterium pseudocatenulatum]	COG1841	Ribosomal protein L30/L7E	J
DSM_16992_Scaffold1_159	4-alpha-glucanotransferase [Bifidobacterium catenulatum]	COG1640	4-alpha-glucanotransferase	G
DSM_16992_Scaffold1_16	2,3,4,5-tetrahydropyridine-2,6-carboxylate N-succinyltransferase [Bifidobacterium catenulatum]	COG2171	Tetrahydrodipicolinate N-succinyltransferase	E
DSM_16992_Scaffold1_161	hypothetical protein [Bifidobacterium catenulatum]	COG1739	Uncharacterized conserved protein	S
DSM_16992_Scaffold1_17	type II citrate synthase [Bifidobacterium catenulatum]	COG0372	Citrate synthase	C
DSM_16992_Scaffold1_176	N-succinyldiaminopimelate aminotransferase [Bifidobacterium pseudocatenulatum]	-	-	-
DSM_16992_Scaffold1_179	UDP-N-acetylenolpyruvoylglucosamine reductase [Bifidobacterium catenulatum]	-	-	-
DSM_16992_Scaffold1_183	acetyltransferase [Bifidobacterium catenulatum]	-	-	-
DSM_16992_Scaffold1_187	hypothetical protein [Bifidobacterium catenulatum]	-	-	-
DSM_16992_Scaffold1_196	phosphate ABC transporter permease [Bifidobacterium catenulatum]	COG0573	ABC-type phosphate transport system, permease component	P
DSM_16992_Scaffold1_72	glycosyl transferase [Bifidobacterium catenulatum]	-	-	-
DSM_16992_Scaffold1_84	phosphoserine aminotransferase [Bifidobacterium catenulatum]	COG1932	Phosphoserine aminotransferase	HE
DSM_16992_Scaffold1_87	PhoU family transcriptional regulator [Bifidobacterium catenulatum]	-	-	-
DSM_16992_Scaffold20_14	potassium transporter Kup [Bifidobacterium catenulatum]	COG3158	K+ transporter	P
DSM_16992_Scaffold21_12	hypothetical protein [Bifidobacterium catenulatum]	-	-	-
DSM_16992_Scaffold21_14	chorismate synthase [Bifidobacterium catenulatum]	COG0082	Chorismate synthase	E
DSM_16992_Scaffold21_16	3-dehydroquinate dehydratase [Bifidobacterium catenulatum]	COG0757	3-dehydroquinate dehydratase II	E
DSM_16992_Scaffold22_18	O-methyltransferase [Bifidobacterium catenulatum]	-	-	-
DSM_16992_Scaffold22_9	polyphosphate kinase [Bifidobacterium catenulatum]	COG2326	Uncharacterized conserved protein	S
DSM_16992_Scaffold24_19	LuxR family transcriptional regulator [Bifidobacterium catenulatum]	-	-	-
DSM_16992_Scaffold24_21	peptide ABC transporter ATP-binding protein [Bifidobacterium catenulatum]	COG1136	ABC-type antimicrobial peptide transport system, ATPase component	V
DSM_16992_Scaffold25_3	ornithine carbamoyltransferase [Bifidobacterium pseudocatenulatum CAG:263]	COG0078	Ornithine carbamoyltransferase	E
DSM_16992_Scaffold25_4	acetylornithine aminotransferase [Bifidobacterium catenulatum]	COG4992	Ornithine/acetylornithine aminotransferase	E
DSM_16992_Scaffold25_5	acetylglutamate kinase [Bifidobacterium catenulatum]	COG0548	Acetylglutamate kinase	E
DSM_16992_Scaffold25_6	N-acetylglutamate synthase [Bifidobacterium catenulatum]	COG1364	N-acetylglutamate synthase (N-acetylornithine aminotransferase)	E
DSM_16992_Scaffold25_7	N-acetyl-gamma-glutamyl-phosphate reductase [Bifidobacterium catenulatum]	COG0002	Acetylglutamate semialdehyde dehydrogenase	E
DSM_16992_Scaffold26_13	prephenate dehydrogenase [Bifidobacterium catenulatum]	-	-	-
DSM_16992_Scaffold26_14	chorismate mutase [Bifidobacterium catenulatum]	-	-	-
DSM_16992_Scaffold26_4	hypothetical protein [Bifidobacterium catenulatum]	-	-	-
DSM_16992_Scaffold26_6	exodeoxyribonuclease III [Bifidobacterium catenulatum]	-	-	-
DSM_16992_Scaffold27_2	membrane protein [Bifidobacterium catenulatum]	-	-	-
DSM_16992_Scaffold27_3	dihydrolipoamide dehydrogenase [Bifidobacterium catenulatum]	-	-	-
DSM_16992_Scaffold28_6	2-C-methyl-D-erythritol 2,4-cyclodiphosphate synthase [Bifidobacterium catenulatum]	COG0245	2C-methyl-D-erythritol 2,4-cyclodiphosphate synthase	I
DSM_16992_Scaffold28_8	1,4-alpha-glucan branching protein [Bifidobacterium catenulatum]	COG0296	1,4-alpha-glucan branching enzyme	G
DSM_16992_Scaffold29_9	N-acyl-L-amino acid amidohydrolase [Bifidobacterium catenulatum]	COG1473	Metal-dependent amidase/aminoacylase/carboxypeptidase	R
DSM_16992_Scaffold2_114	gamma-glutamylcysteine synthetase [Bifidobacterium catenulatum]	-	-	-
DSM_16992_Scaffold2_125	DNA mismatch repair protein Vsr [Bifidobacterium catenulatum]	COG3727	DNA G:T-mismatch repair endonuclease	L
DSM_16992_Scaffold2_18	uncharacterized protein BN571_00721 [Bifidobacterium pseudocatenulatum CAG:263]	-	-	-
DSM_16992_Scaffold2_22	putative phosphoglycerate dehydrogenase [Bifidobacterium pseudocatenulatum CAG:263]	COG0111	Phosphoglycerate dehydrogenase and related dehydrogenases	HE
DSM_16992_Scaffold2_33	1-(5-phosphoribosyl)-5-[(5-phosphoribosylamino)methylideneamino] imidazole-4-carboxamide isomerase [Bifidobacterium pseudocatenulatum]	COG0106	Phosphoribosylformimino-5-aminoimidazole carboxamide ribonucleotide (ProFAR) isomerase	E
DSM_16992_Scaffold2_34	glutamine amidotransferase [Bifidobacterium catenulatum]	COG0118	Glutamine amidotransferase	E
DSM_16992_Scaffold2_36	imidazoleglycerol-phosphate dehydratase [Bifidobacterium catenulatum]	COG0131	Imidazoleglycerol-phosphate dehydratase	E
DSM_16992_Scaffold2_37	histidinol-phosphate aminotransferase [Bifidobacterium catenulatum]	COG0079	Histidinol-phosphate/aromatic aminotransferase and cobyric acid decarboxylase	E
DSM_16992_Scaffold2_38	histidinol dehydrogenase [Bifidobacterium catenulatum]	COG0141	Histidinol dehydrogenase	E
DSM_16992_Scaffold2_42	hypothetical protein [Bifidobacterium catenulatum]	-	-	-
DSM_16992_Scaffold2_43	hemolysin [Bifidobacterium catenulatum]	-	-	-
DSM_16992_Scaffold2_48	hydroxyethylthiazole kinase [Bifidobacterium catenulatum]	-	-	-
DSM_16992_Scaffold2_51	hypothetical protein [Bifidobacterium catenulatum]	COG0011	Uncharacterized conserved protein	S
DSM_16992_Scaffold2_6	NagC family transcriptional regulator [Bifidobacterium catenulatum]	-	-	-
DSM_16992_Scaffold2_61	esterase [Bifidobacterium catenulatum]	-	-	-
DSM_16992_Scaffold2_62	4-hydroxy-3-methylbut-2-en-1-yl diphosphate synthase [Bifidobacterium catenulatum]	COG0821	Enzyme involved in the deoxyxylulose pathway of isoprenoid biosynthesis	I
DSM_16992_Scaffold2_63	1-deoxy-D-xylulose 5-phosphate reductoisomerase [Bifidobacterium catenulatum]	COG0743	1-deoxy-D-xylulose 5-phosphate reductoisomerase	I
DSM_16992_Scaffold2_73	diaminopimelate epimerase [Bifidobacterium catenulatum]	-	-	-
DSM_16992_Scaffold30_16	ATP phosphoribosyltransferase [Bifidobacterium catenulatum]	COG0040	ATP phosphoribosyltransferase	E
DSM_16992_Scaffold30_17	phosphoribosyl-ATP pyrophosphatase [Bifidobacterium catenulatum]	COG0140	Phosphoribosyl-ATP pyrophosphohydrolase	E
DSM_16992_Scaffold30_2	succinyl-CoA synthetase subunit alpha [Bifidobacterium catenulatum]	COG0074	Succinyl-CoA synthetase, alpha subunit	C
DSM_16992_Scaffold30_20	tryptophan synthase subunit alpha [Bifidobacterium catenulatum]	COG0159	Tryptophan synthase alpha chain	E
DSM_16992_Scaffold30_21	tryptophan synthase subunit beta [Bifidobacterium longum DJO10A]	COG0133	Tryptophan synthase beta chain	E
DSM_16992_Scaffold30_3	succinate--CoA ligase [Bifidobacterium catenulatum]	COG0045	Succinyl-CoA synthetase, beta subunit	C
DSM_16992_Scaffold31_8	RNA-binding protein [Bifidobacterium catenulatum]	COG1534	Predicted RNA-binding protein containing KH domain, possibly ribosomal protein	J
DSM_16992_Scaffold32_5	4-hydroxy-3-methylbut-2-enyl diphosphate reductase [Bifidobacterium catenulatum]	COG0761	Penicillin tolerance protein	IM
DSM_16992_Scaffold32_6	prolyl-tRNA synthetase [Bifidobacterium catenulatum]	COG2606	Uncharacterized conserved protein	S
DSM_16992_Scaffold32_8	thiamine pyrophosphokinase [Bifidobacterium catenulatum]	-	-	-
DSM_16992_Scaffold34_10	sodium:proton antiporter [Bifidobacterium catenulatum]	-	-	-
DSM_16992_Scaffold34_9	CMP deaminase [Bifidobacterium catenulatum]	COG0590	Cytosine/adenosine deaminases	FJ
DSM_16992_Scaffold35_3	universal stress protein [Bifidobacterium catenulatum]	-	-	-
DSM_16992_Scaffold35_9	type VII secretion protein [Bifidobacterium catenulatum]	-	-	-
DSM_16992_Scaffold37_1	3-phosphoshikimate 1-carboxyvinyltransferase [Bifidobacterium catenulatum]	COG0128	5-enolpyruvylshikimate-3-phosphate synthase	E
DSM_16992_Scaffold38_2	putative uncharacterized protein [Bifidobacterium adolescentis CAG:119]	-	-	-
DSM_16992_Scaffold39_7	O-acetylhomoserine aminocarboxypropyltransferase [Bifidobacterium catenulatum]	COG2873	O-acetylhomoserine sulfhydrylase	E
DSM_16992_Scaffold3_100	membrane protein [Bifidobacterium catenulatum]	COG1704	Uncharacterized conserved protein	S
DSM_16992_Scaffold3_102	aldo/keto reductase [Bifidobacterium catenulatum]	-	-	-
DSM_16992_Scaffold3_105	2-C-methyl-D-erythritol 4-phosphate cytidylyltransferase [Bifidobacterium catenulatum]	-	-	-
DSM_16992_Scaffold3_106	peptidase C15 [Bifidobacterium catenulatum]	-	-	-
DSM_16992_Scaffold3_107	cell division protein [Bifidobacterium catenulatum]	-	-	-
DSM_16992_Scaffold3_12	sugar translocase [Bifidobacterium catenulatum]	-	-	-
DSM_16992_Scaffold3_13	MFS transporter [Bifidobacterium catenulatum]	-	-	-
DSM_16992_Scaffold3_19	isopropylmalate isomerase [Bifidobacterium catenulatum]	COG0065	3-isopropylmalate dehydratase large subunit	E
DSM_16992_Scaffold3_20	isopropylmalate isomerase [Bifidobacterium catenulatum]	COG0066	3-isopropylmalate dehydratase small subunit	E
DSM_16992_Scaffold3_40	DNA methyltransferase [Bifidobacterium catenulatum]	-	-	-
DSM_16992_Scaffold3_43	RNA-binding protein [Bifidobacterium catenulatum]	COG1837	Predicted RNA-binding protein (contains KH domain)	R
DSM_16992_Scaffold3_51	ABC transporter ATP-binding protein [Bifidobacterium catenulatum]	-	-	-
DSM_16992_Scaffold3_54	acetolactate synthase [Bifidobacterium catenulatum]	COG0440	Acetolactate synthase, small (regulatory) subunit	E
DSM_16992_Scaffold3_55	acetolactate synthase [Bifidobacterium catenulatum]	COG0028	Thiamine pyrophosphate-requiring enzymes [acetolactate synthase, pyruvate dehydrogenase (cytochrome), glyoxylate carboligase, phosphonopyruvate decarboxylase]	EH
DSM_16992_Scaffold3_59	cell division protein [Bifidobacterium catenulatum]	-	-	-
DSM_16992_Scaffold3_62	L-glyceraldehyde 3-phosphate reductase [Bifidobacterium pseudocatenulatum]	COG0667	Predicted oxidoreductases (related to aryl-alcohol dehydrogenases)	C
DSM_16992_Scaffold3_72	signal peptidase [Bifidobacterium catenulatum]	-	-	-
DSM_16992_Scaffold3_77	succinyl-diaminopimelate desuccinylase [Bifidobacterium catenulatum]	COG0624	Acetylornithine deacetylase/Succinyl-diaminopimelate desuccinylase and related deacylases	E
DSM_16992_Scaffold3_78	ribonuclease G [Bifidobacterium adolescentis ATCC 15703]	-	-	-
DSM_16992_Scaffold3_8	Raf [Bifidobacterium catenulatum]	-	-	-
DSM_16992_Scaffold3_82	gamma-glutamyl kinase [Bifidobacterium catenulatum]	COG0263	Glutamate 5-kinase	E
DSM_16992_Scaffold3_83	aspartate aminotransferase [Bifidobacterium catenulatum]	COG0436	Aspartate/tyrosine/aromatic aminotransferase	E
DSM_16992_Scaffold3_92	carboxylate-amine ligase [Bifidobacterium catenulatum]	COG4770	Acetyl/propionyl-CoA carboxylase, alpha subunit	I
DSM_16992_Scaffold3_93	methylmalonyl-CoA carboxyltransferase [Bifidobacterium catenulatum]	COG4799	Acetyl-CoA carboxylase, carboxyltransferase component (subunits alpha and beta)	I
DSM_16992_Scaffold40_8	ABC transporter permease [Bifidobacterium catenulatum]	-	-	-
DSM_16992_Scaffold40_9	glycogen debranching protein [Bifidobacterium catenulatum]	COG1523	Type II secretory pathway, pullulanase PulA and related glycosidases	G
DSM_16992_Scaffold41_6	inosine 5'-monophosphate dehydrogenase [Bifidobacterium catenulatum]	COG0516	IMP dehydrogenase/GMP reductase	F
DSM_16992_Scaffold41_7	isocitrate dehydrogenase [Bifidobacterium catenulatum]	COG0538	Isocitrate dehydrogenases	C
DSM_16992_Scaffold47_4	tellurium resistance protein TerC [Bifidobacterium pseudocatenulatum]	COG0861	Membrane protein TerC, possibly involved in tellurium resistance	P
DSM_16992_Scaffold4_10	phosphoribosylformylglycinamidine synthase [Bifidobacterium catenulatum]	COG0046	Phosphoribosylformylglycinamidine (FGAM) synthase, synthetase domain	F
DSM_16992_Scaffold4_104	alanine acetyltransferase [Bifidobacterium catenulatum]	-	-	-
DSM_16992_Scaffold4_116	flavin-nucleotide-binding protein [Bifidobacterium catenulatum]	-	-	-
DSM_16992_Scaffold4_21	amidophosphoribosyltransferase [Bifidobacterium adolescentis ATCC 15703]	COG0034	Glutamine phosphoribosylpyrophosphate amidotransferase	F
DSM_16992_Scaffold4_22	phosphoribosylaminoimidazole synthetase [Bifidobacterium catenulatum]	COG0150	Phosphoribosylaminoimidazole (AIR) synthetase	F
DSM_16992_Scaffold4_23	phosphoribosylamine--glycine ligase [Bifidobacterium catenulatum]	COG0151	Phosphoribosylamine-glycine ligase	F
DSM_16992_Scaffold4_25	peptide ABC transporter substrate-binding protein [Bifidobacterium catenulatum]	COG0735	Fe2+/Zn2+ uptake regulation proteins	P
DSM_16992_Scaffold4_26	phosphoribosylaminoimidazole carboxylase [Bifidobacterium catenulatum]	COG0026	Phosphoribosylaminoimidazole carboxylase (NCAIR synthetase)	F
DSM_16992_Scaffold4_27	N5-carboxyaminoimidazole ribonucleotide mutase [Bifidobacterium catenulatum]	COG0041	Phosphoribosylcarboxyaminoimidazole (NCAIR) mutase	F
DSM_16992_Scaffold4_29	1-deoxy-D-xylulose-5-phosphate synthase [Bifidobacterium catenulatum]	COG1154	Deoxyxylulose-5-phosphate synthase	HI
DSM_16992_Scaffold4_61	transcriptional regulator [Bifidobacterium catenulatum]	COG0789	Predicted transcriptional regulators	K
DSM_16992_Scaffold4_71	HAD family hydrolase [Bifidobacterium catenulatum]	-	-	-
DSM_16992_Scaffold4_8	phosphoribosylglycinamide formyltransferase [Bifidobacterium catenulatum]	COG0027	Formate-dependent phosphoribosylglycinamide formyltransferase (GAR transformylase)	F
DSM_16992_Scaffold4_9	phosphoribosylaminoimidazole-succinocarboxamide synthase [Bifidobacterium catenulatum]	COG0152	Phosphoribosylaminoimidazolesuccinocarboxamide (SAICAR) synthase	F
DSM_16992_Scaffold50_2	argininosuccinate lyase [Bifidobacterium catenulatum]	COG0165	Argininosuccinate lyase	E
DSM_16992_Scaffold53_1	threonine dehydratase [Bifidobacterium catenulatum]	COG1171	Threonine dehydratase	E
DSM_16992_Scaffold5_10	septum formation protein Maf [Bifidobacterium catenulatum]	-	-	-
DSM_16992_Scaffold5_11	homoserine kinase [Bifidobacterium catenulatum]	COG0083	Homoserine kinase	E
DSM_16992_Scaffold5_12	homoserine dehydrogenase [Bifidobacterium catenulatum]	COG0460	Homoserine dehydrogenase	E
DSM_16992_Scaffold5_13	diaminopimelate decarboxylase [Bifidobacterium catenulatum]	-	-	-
DSM_16992_Scaffold5_16	endoribonuclease L-PSP [Bifidobacterium catenulatum]	COG0251	Putative translation initiation inhibitor, yjgF family	J
DSM_16992_Scaffold5_27	F0F1 ATP synthase subunit delta [Bifidobacterium catenulatum]	-	-	-
DSM_16992_Scaffold5_3	pyridoxal biosynthesis lyase [Bifidobacterium catenulatum]	COG0214	Pyridoxine biosynthesis enzyme	H
DSM_16992_Scaffold5_31	homoserine O-succinyltransferase [Bifidobacterium catenulatum]	COG1897	Homoserine trans-succinylase	E
DSM_16992_Scaffold5_65	chorismate mutase [Bifidobacterium catenulatum]	COG1605	Chorismate mutase	E
DSM_16992_Scaffold5_78	protein disaggregation chaperone [Bifidobacterium catenulatum]	COG0542	ATPases with chaperone activity, ATP-binding subunit	O
DSM_16992_Scaffold5_80	hypothetical protein [Bifidobacterium catenulatum]	-	-	-
DSM_16992_Scaffold5_83	glycerol uptake permease [Bifidobacterium catenulatum]	COG0580	Glycerol uptake facilitator and related permeases (Major Intrinsic Protein Family)	G
DSM_16992_Scaffold6_19	multidrug ABC transporter ATP-binding protein [Bifidobacterium catenulatum]	-	-	-
DSM_16992_Scaffold6_20	ABC transporter [Bifidobacterium catenulatum]	-	-	-
DSM_16992_Scaffold6_34	peptidase C69 [Bifidobacterium catenulatum]	COG4690	Dipeptidase	E
DSM_16992_Scaffold6_36	TetR family transcriptional regulator [Bifidobacterium catenulatum]	-	-	-
DSM_16992_Scaffold6_4	amino acid permease [Bifidobacterium catenulatum]	COG1113	Gamma-aminobutyrate permease and related permeases	E
DSM_16992_Scaffold6_40	cell division protein FtsY [Bifidobacterium catenulatum]	COG0552	Signal recognition particle GTPase	U
DSM_16992_Scaffold6_41	ammonium transporter [Bifidobacterium catenulatum]	COG0004	Ammonia permease	P
DSM_16992_Scaffold6_42	nitrogen regulatory protein P-II 1 [Bifidobacterium catenulatum]	COG0347	Nitrogen regulatory protein PII	E
DSM_16992_Scaffold6_43	protein-P-II uridylyltransferase [Bifidobacterium catenulatum]	-	-	-
DSM_16992_Scaffold6_48	ABC transporter [Bifidobacterium pseudocatenulatum]	-	-	-
DSM_16992_Scaffold6_57	glycerophosphodiester phosphodiesterase [Bifidobacterium catenulatum]	-	-	-
DSM_16992_Scaffold6_60	DNA mismatch repair protein MutT [Bifidobacterium catenulatum]	-	-	-
DSM_16992_Scaffold6_66	hypothetical protein [Bifidobacterium catenulatum]	-	-	-
DSM_16992_Scaffold6_74	aspartokinase [Bifidobacterium catenulatum]	COG0527	Aspartokinases	E
DSM_16992_Scaffold6_75	aspartokinase [Bifidobacterium catenulatum]	-	-	-
DSM_16992_Scaffold6_79	2-isopropylmalate synthase [Bifidobacterium catenulatum]	COG0119	Isopropylmalate/homocitrate/citramalate synthases	E
DSM_16992_Scaffold7_27	NADH pyrophosphatase [Bifidobacterium catenulatum]	-	-	-
DSM_16992_Scaffold7_29	ABC transporter ATP-binding protein [Bifidobacterium catenulatum]	-	-	-
DSM_16992_Scaffold7_31	3-isopropylmalate dehydrogenase [Bifidobacterium catenulatum]	COG0473	Isocitrate/isopropylmalate dehydrogenase	CE
DSM_16992_Scaffold7_36	NADH-dependent flavin oxidoreductase [Bifidobacterium catenulatum]	COG1902	NADH:flavin oxidoreductases, Old Yellow Enzyme family	C
DSM_16992_Scaffold7_37	diguanylate cyclase [Bifidobacterium catenulatum]	-	-	-
DSM_16992_Scaffold7_41	hypothetical protein [Bifidobacterium catenulatum]	COG3830	ACT domain-containing protein	T
DSM_16992_Scaffold7_42	hypothetical protein [Bifidobacterium catenulatum]	COG2848	Uncharacterized conserved protein	S
DSM_16992_Scaffold7_59	dihydrodipicolinate reductase [Bifidobacterium catenulatum]	COG0289	Dihydrodipicolinate reductase	E
DSM_16992_Scaffold7_61	dihydrodipicolinate synthase [Bifidobacterium catenulatum]	COG0329	Dihydrodipicolinate synthase/N-acetylneuraminate lyase	EM
DSM_16992_Scaffold8_18	para-aminobenzoate synthase [Bifidobacterium catenulatum]	COG0512	Anthranilate/para-aminobenzoate synthases component II	EH
DSM_16992_Scaffold8_23	phosphoprotein phosphatase [Bifidobacterium catenulatum]	-	-	-
DSM_16992_Scaffold8_29	lysophospholipase [Bifidobacterium catenulatum]	-	-	-
DSM_16992_Scaffold8_4	carbonate dehydratase [Bifidobacterium catenulatum]	-	-	-
DSM_16992_Scaffold8_5	phosphoenolpyruvate carboxylase [Bifidobacterium catenulatum]	-	-	-
DSM_16992_Scaffold9_16	2-polyprenylphenol hydroxylase [Bifidobacterium catenulatum]	-	-	-
DSM_16992_Scaffold9_18	dihydroorotase [Bifidobacterium catenulatum]	-	-	-
DSM_16992_Scaffold9_19	aspartate carbamoyltransferase [Bifidobacterium pseudocatenulatum]	COG1781	Aspartate carbamoyltransferase, regulatory subunit	F
*COG Functional Classification Description:
Information Storage and Processing:[J] Translation, ribosomal structure and biogenesis; [A] RNA processing and modification; [K] Transcription; [L] Replication, recombination and repair; [B] Chromatin structure and dynamics.
Cellular Processes and Signaling: [D] Cell cycle control, cell division, chromosome partitioning; [Y] Nuclear structure; [V] Defense mechanisms; [T] Signal transduction mechanisms; [M] Cell wall/membrane/envelope biogenesis; [N] Cell motility; [Z] Cytoskeleton; [W] Extracellular structures; [U] Intracellular trafficking, secretion, and vesicular transport; [O] Posttranslational modification, prot…
Metabolism: [C] Energy production and conversion; [G] Carbohydrate transport and metabolism; [E] Amino acid transport and metabolism; [F] Nucleotide transport and metabolism; [H] Coenzyme transport and metabolism; [I] Lipid transport and metabolism; [P] Inorganic ion transport and metabolism; [Q] Secondary metabolites biosynthesis, transport and catabolism.
Poorly Characterized: [R] General function prediction only; [S] Function unknown.

## Sheet: S5c Bee
Table S5c Profile of the host specific gene families: Bee specific gene families
Predicted Gene Name	Product (nr database)	COG Name	COG Function Description	*COG Functional Classification
DSM_16992_Scaffold10_17	alpha-N-arabinofuranosidase [Bifidobacterium catenulatum]	COG3940	Predicted beta-xylosidase	R
DSM_16992_Scaffold15_18	serine hydroxymethyltransferase [Bifidobacterium catenulatum]	COG0112	Glycine/serine hydroxymethyltransferase	E
DSM_16992_Scaffold17_23	phosphohydrolase [Bifidobacterium catenulatum]	-	-	-
DSM_16992_Scaffold17_28	lytic transglycosylase [Bifidobacterium catenulatum]	-	-	-
DSM_16992_Scaffold1_155	glyoxalase [Bifidobacterium catenulatum]	-	-	-
DSM_16992_Scaffold23_3	multidrug transporter MatE [Bifidobacterium catenulatum]	-	-	-
DSM_16992_Scaffold2_53	LacI family transcription regulator [Bifidobacterium pseudocatenulatum]	-	-	-
DSM_16992_Scaffold2_54	galactoside permease [Bifidobacterium breve]	-	-	-
DSM_16992_Scaffold2_55	beta-(1-2)-fructofuranosidase [Bifidobacterium catenulatum]	-	-	-
DSM_16992_Scaffold2_67	hydrolase [Bifidobacterium catenulatum]	-	-	-
DSM_16992_Scaffold2_95	beta-glucosidase [Bifidobacterium catenulatum]	-	-	-
DSM_16992_Scaffold30_10	CDP-diacylglycerol--glycerol-3-phosphate 3-phosphatidyltransferase [Bifidobacterium catenulatum]	-	-	-
DSM_16992_Scaffold31_16	2-hydroxyacid dehydrogenase [Bifidobacterium catenulatum]	COG0111	Phosphoglycerate dehydrogenase and related dehydrogenases	HE
DSM_16992_Scaffold4_99	molecular chaperone GroES [Bifidobacterium catenulatum]	COG1063	Threonine dehydrogenase and related Zn-dependent dehydrogenases	ER
DSM_16992_Scaffold58_1	xanthine phosphoribosyltransferase [Bifidobacterium catenulatum]	COG0503	Adenine/guanine phosphoribosyltransferases and related PRPP-binding proteins	F
DSM_16992_Scaffold5_17	hypothetical protein [Bifidobacterium catenulatum]	-	-	-
DSM_16992_Scaffold5_6	arabinose isomerase [Bifidobacterium catenulatum]	COG2160	L-arabinose isomerase	G
DSM_16992_Scaffold5_7	L-ribulose-5-phosphate 4-epimerase [Bifidobacterium catenulatum]	COG0235	Ribulose-5-phosphate 4-epimerase and related epimerases and aldolases	G
DSM_16992_Scaffold5_8	ATPase [Bifidobacterium catenulatum]	COG1070	Sugar (pentulose and hexulose) kinases	G
DSM_16992_Scaffold5_91	sugar kinase [Bifidobacterium pseudocatenulatum]	COG0524	Sugar kinases, ribokinase family	G
DSM_16992_Scaffold6_13	amino acid transporter [Bifidobacterium catenulatum]	COG1113	Gamma-aminobutyrate permease and related permeases	E
DSM_16992_Scaffold6_81	inositol-3-phosphate synthase [Bifidobacterium catenulatum]	COG1260	Myo-inositol-1-phosphate synthase	I
DSM_16992_Scaffold7_40	galactokinase [Bifidobacterium catenulatum]	-	-	-
DSM_16992_Scaffold7_60	heavy metal transporter [Bifidobacterium catenulatum]	COG2217	Cation transport ATPase	P
DSM_19703_Scaffold15_2	NADH dehydrogenase, FAD-containing subunit [Bifidobacterium asteroides PRL2011]	COG1252	NADH dehydrogenase, FAD-containing subunit	C
DSM_19703_Scaffold15_3	cydA, cytochrome d ubiquinol oxidase, subunit 1 [Bifidobacterium asteroides PRL2011]	COG1271	Cytochrome bd-type quinol oxidase, subunit 1	C
DSM_19703_Scaffold15_4	cydB, cytochrome d ubiquinol oxidase, subunit II [Bifidobacterium asteroides PRL2011]	COG1294	Cytochrome bd-type quinol oxidase, subunit 2	C
DSM_19703_Scaffold15_7	cydC, cytochrome D ABC transporter ATP-binding and permease components [Bifidobacterium asteroides PRL2011]	COG4987	ABC-type transport system involved in cytochrome bd biosynthesis, fused ATPase and permease components	CO
DSM_19703_Scaffold1_282	CHAP domain containing protein [Bifidobacterium asteroides PRL2011]	-	-	-
DSM_19703_Scaffold1_291	glycosyl hydrolase family 65 central catalytic domain protein [Bifidobacterium asteroides PRL2011]	-	-	-
DSM_19703_Scaffold1_351	PhoH-like protein [Bifidobacterium asteroides PRL2011]	-	-	-
DSM_19703_Scaffold1_43	DNA-directed DNA polymerase [Bifidobacterium asteroides PRL2011]	COG0389	Nucleotidyltransferase/DNA polymerase involved in DNA repair	L
DSM_19703_Scaffold1_44	peptidase S24 and S26 domain protein [Bifidobacterium thermophilum RBL67]	COG1974	SOS-response transcriptional repressors (RecA-mediated autopeptidases)	KT
DSM_19703_Scaffold2_162	alcohol dehydrogenase [Bifidobacterium asteroides PRL2011]	COG1062	Zn-dependent alcohol dehydrogenases, class III	C
DSM_19703_Scaffold2_183	exonuclease [Bifidobacterium thermophilum RBL67]	-	-	-
DSM_19703_Scaffold2_196	ArsC family protein [Bifidobacterium asteroides PRL2011]	COG1393	Arsenate reductase and related proteins, glutaredoxin family	P
DSM_19703_Scaffold2_285	regulatory protein [Bifidobacterium dentium]	-	-	-
DSM_19703_Scaffold2_324	transporter, probably Formate efflux permease [Bifidobacterium asteroides PRL2011]	-	-	-
DSM_19703_Scaffold2_331	Hydroxymethylpyrimidine transport system permease protein [Bifidobacterium animalis subsp. lactis BB-12]	COG4721	Predicted membrane protein	S
DSM_19703_Scaffold3_107	trehalose 6-phosphate synthase/phosphatase [Bifidobacterium asteroides PRL2011]	-	-	-
DSM_19703_Scaffold3_23	putative membrane protein with transport function [Bifidobacterium asteroides PRL2011]	-	-	-
DSM_19703_Scaffold4_25	short-chain dehydrogenase/reductase SDR [Bifidobacterium asteroides PRL2011]	COG4221	Short-chain alcohol dehydrogenase of unknown specificity	R
DSM_19703_Scaffold4_47	D-alanine--D-alanine ligase [Bifidobacterium asteroides PRL2011]	-	-	-
DSM_19703_Scaffold4_48	putative transcriptional regulator, GntR family [Bifidobacterium asteroides PRL2011]	COG1167	Transcriptional regulators containing a DNA-binding HTH domain and an aminotransferase domain (MocR family) and their eukaryotic orthologs	KE
DSM_20083_1053	RNA polymerase sigma factor [Bifidobacterium adolescentis ATCC 15703]	COG0568	DNA-directed RNA polymerase, sigma subunit (sigma70/sigma32)	K
DSM_20083_1354	hypothetical protein BAD_1302 [Bifidobacterium adolescentis ATCC 15703]	COG1937	Uncharacterized protein conserved in bacteria	S
DSM_20083_52	hsp20/alpha crystallin family protein [Bifidobacterium adolescentis CAG:119]	COG0071	Molecular chaperone (small heat shock protein)	O
DSM_20088_Scaffold10_68	major facilitator superfamily protein [Bifidobacterium longum subsp. infantis ATCC 15697 = JCM 1222]	-	-	-
DSM_20088_Scaffold14_47	hypothetical protein [Bifidobacterium longum subsp. infantis ATCC 15697 = JCM 1222]	COG3189	Uncharacterized conserved protein	S
DSM_20088_Scaffold14_55	hypothetical protein Blon_1429 [Bifidobacterium longum subsp. infantis ATCC 15697 = JCM 1222]	COG3189	Uncharacterized conserved protein	S
DSM_20088_Scaffold1_121	methionine-R-sulfoxide reductase [Bifidobacterium longum subsp. infantis ATCC 15697 = JCM 1222]	-	-	-
DSM_20088_Scaffold31_16	aspartate transaminase [Bifidobacterium longum subsp. infantis ATCC 15697 = JCM 1222]	-	-	-
DSM_20088_Scaffold3_23	chromosome segregation protein SMC [Bifidobacterium longum subsp. infantis ATCC 15697 = JCM 1222]	-	-	-
DSM_20088_Scaffold3_39	chromosome segregation and condensation protein ScpA [Bifidobacterium longum subsp. infantis ATCC 15697 = JCM 1222]	-	-	-
DSM_20088_Scaffold3_40	transcriptional regulator [Bifidobacterium longum subsp. infantis ATCC 15697 = JCM 1222]	COG1386	Predicted transcriptional regulator containing the HTH domain	K
DSM_20088_Scaffold41_6	Ferritin, Dps family protein [Bifidobacterium longum subsp. infantis ATCC 15697 = JCM 1222]	COG0783	DNA-binding ferritin-like protein (oxidative damage protectant)	P
DSM_20088_Scaffold56_8	ABC transporter [Bifidobacterium longum subsp. infantis ATCC 15697 = JCM 1222]	COG3839	ABC-type sugar transport systems, ATPase components	G
DSM_20088_Scaffold8_6	ABC transporter permease [Bifidobacterium longum subsp. infantis ATCC 15697 = JCM 1222]	COG4986	ABC-type anion transport system, duplicated permease component	P
DSM_20088_Scaffold8_7	ABC transporter ATP-binding protein [Bifidobacterium longum subsp. infantis ATCC 15697 = JCM 1222]	-	-	-
DSM_20089_Scaffold11_13	hypothetical protein BAST_0004 [Bifidobacterium asteroides PRL2011]	-	-	-
DSM_20089_Scaffold3_8	endonuclease/exonuclease/phosphatase [Bifidobacterium asteroides PRL2011]	-	-	-
DSM_20089_Scaffold7_80	cell envelope-related transcriptional attenuator [Bifidobacterium asteroides PRL2011]	-	-	-
DSM_20093_Scaffold2_94	ABC transporter ATP-binding protein [Bifidobacterium gallicum]	-	-	-
DSM_20213_Scaffold3_123	hypothetical protein [Bifidobacterium breve]	-	-	-
DSM_20214_Scaffold2_184	glutaredoxin [Bifidobacterium asteroides PRL2011]	COG0695	Glutaredoxin and related proteins	O
DSM_20214_Scaffold5_30	putative ATPase associated with various cellular activities, AAA_3 [Bifidobacterium asteroides PRL2011]	COG0714	MoxR-like ATPases	R
DSM_20219_1163	amidohydrolase [Bifidobacterium longum subsp. longum JCM 1217]	-	-	-
DSM_20219_1251	hypothetical protein BLLJ_1234 [Bifidobacterium longum subsp. longum JCM 1217]	-	-	-
DSM_20219_179	hypothetical protein BLLJ_0178 [Bifidobacterium longum subsp. longum JCM 1217]	COG2910	Putative NADH-flavin reductase	R
DSM_20438_Scaffold1_468	hypothetical protein, partial [Bifidobacterium pseudocatenulatum]	-	-	-
DSM_22766_Scaffold2_93	cydD, cytochrome D ABC transporter ATP-binding and permease components [Bifidobacterium asteroides PRL2011]	COG4988	ABC-type transport system involved in cytochrome bd biosynthesis, ATPase and permease components	CO
*COG Functional Classification Description:
Information Storage and Processing:[J] Translation, ribosomal structure and biogenesis; [A] RNA processing and modification; [K] Transcription; [L] Replication, recombination and repair; [B] Chromatin structure and dynamics.
Cellular Processes and Signaling: [D] Cell cycle control, cell division, chromosome partitioning; [Y] Nuclear structure; [V] Defense mechanisms; [T] Signal transduction mechanisms; [M] Cell wall/membrane/envelope biogenesis; [N] Cell motility; [Z] Cytoskeleton; [W] Extracellular structures; [U] Intracellular trafficking, secretion, and vesicular transport; [O] Posttranslational modification, prot…
Metabolism: [C] Energy production and conversion; [G] Carbohydrate transport and metabolism; [E] Amino acid transport and metabolism; [F] Nucleotide transport and metabolism; [H] Coenzyme transport and metabolism; [I] Lipid transport and metabolism; [P] Inorganic ion transport and metabolism; [Q] Secondary metabolites biosynthesis, transport and catabolism.
Poorly Characterized: [R] General function prediction only; [S] Function unknown.

## Sheet: S5d Human-GI
Table S5d Profile of the host specific gene families: Human-GI specific gene families
Predicted Gene Name	Product (nr database)	COG Name	COG Function Description	*COG Functional Classification
DSM_16992_Scaffold10_10	ABC transporter ATP-binding protein [Bifidobacterium catenulatum]	-	-	-
DSM_16992_Scaffold10_32	beta-glucosidase [Bifidobacterium catenulatum]	-	-	-
DSM_16992_Scaffold11_36	4-alpha-glucanotransferase [Bifidobacterium catenulatum]	COG1640	4-alpha-glucanotransferase	G
DSM_16992_Scaffold16_31	ABC transporter ATP-binding protein [Bifidobacterium catenulatum]	COG1131	ABC-type multidrug transport system, ATPase component	V
DSM_16992_Scaffold16_4	serine/threonine protein kinase [Bifidobacterium catenulatum]	-	-	-
DSM_16992_Scaffold17_15	chromosome partitioning protein ParB [Bifidobacterium catenulatum]	COG1475	Predicted transcriptional regulators	K
DSM_16992_Scaffold17_25	hypothetical protein [Bifidobacterium catenulatum]	-	-	-
DSM_16992_Scaffold19_18	ABC transporter substrate-binding protein [Bifidobacterium catenulatum]	-	-	-
DSM_16992_Scaffold1_106	PTS mannose transporter subunit IIABC [Bifidobacterium catenulatum]	-	-	-
DSM_16992_Scaffold1_15	50S rRNA methyltransferase [Bifidobacterium catenulatum]	COG1576	Uncharacterized conserved protein	S
DSM_16992_Scaffold1_156	glycogen debranching protein [Bifidobacterium catenulatum]	COG1523	Type II secretory pathway, pullulanase PulA and related glycosidases	G
DSM_16992_Scaffold1_162	2-hydroxyacid dehydrogenase [Bifidobacterium catenulatum]	-	-	-
DSM_16992_Scaffold1_193	ABC transporter substrate-binding protein [Bifidobacterium catenulatum]	-	-	-
DSM_16992_Scaffold1_195	phosphate ABC transporter substrate-binding protein [Bifidobacterium catenulatum]	COG0581	ABC-type phosphate transport system, permease component	P
DSM_16992_Scaffold1_35	N5-glutamine S-adenosyl-L-methionine-dependent methyltransferase [Bifidobacterium catenulatum]	COG2890	Methylase of polypeptide chain release factors	J
DSM_16992_Scaffold1_58	peptide deformylase [Bifidobacterium catenulatum]	COG0242	N-formylmethionyl-tRNA deformylase	J
DSM_16992_Scaffold1_73	L-1,2-propanediol oxidoreductase [Bifidobacterium catenulatum]	COG1454	Alcohol dehydrogenase, class IV	C
DSM_16992_Scaffold1_83	amidase [Bifidobacterium catenulatum]	-	-	-
DSM_16992_Scaffold20_16	phosphohydrolase [Bifidobacterium catenulatum]	-	-	-
DSM_16992_Scaffold22_12	major facilitator transporter [Bifidobacterium catenulatum]	-	-	-
DSM_16992_Scaffold22_17	sodium:proton antiporter [Bifidobacterium catenulatum]	-	-	-
DSM_16992_Scaffold23_11	ATP-dependent helicase [Bifidobacterium catenulatum]	COG1201	Lhr-like helicases	R
DSM_16992_Scaffold24_7	membrane protein [Bifidobacterium catenulatum]	-	-	-
DSM_16992_Scaffold25_11	rRNA methyltransferase [Bifidobacterium catenulatum]	-	-	-
DSM_16992_Scaffold29_11	hypothetical protein [Bifidobacterium pseudocatenulatum]	-	-	-
DSM_16992_Scaffold2_12	cell division protein FtsW [Bifidobacterium catenulatum]	-	-	-
DSM_16992_Scaffold2_124	aminotransferase [Bifidobacterium catenulatum]	COG0436	Aspartate/tyrosine/aromatic aminotransferase	E
DSM_16992_Scaffold2_35	hypothetical protein [Bifidobacterium catenulatum]	-	-	-
DSM_16992_Scaffold2_50	phosphomethylpyrimidine kinase [Bifidobacterium catenulatum]	COG0351	Hydroxymethylpyrimidine/phosphomethylpyrimidine kinase	H
DSM_16992_Scaffold30_5	preprotein translocase subunit YajC [Bifidobacterium catenulatum]	-	-	-
DSM_16992_Scaffold36_12	D-tyrosyl-tRNA(Tyr) deacylase [Bifidobacterium catenulatum]	COG1490	D-Tyr-tRNAtyr deacylase	J
DSM_16992_Scaffold38_3	hypothetical protein [Bifidobacterium catenulatum]	-	-	-
DSM_16992_Scaffold3_103	putative uncharacterized protein [Bifidobacterium pseudocatenulatum CAG:263]	-	-	-
DSM_16992_Scaffold3_17	ser/threonine protein phosphatase [Bifidobacterium catenulatum]	-	-	-
DSM_16992_Scaffold3_32	aspartate aminotransferase [Bifidobacterium catenulatum]	COG0436	Aspartate/tyrosine/aromatic aminotransferase	E
DSM_16992_Scaffold3_89	membrane protein [Bifidobacterium catenulatum]	-	-	-
DSM_16992_Scaffold3_97	membrane protein [Bifidobacterium catenulatum]	-	-	-
DSM_16992_Scaffold42_1	NTP pyrophosphohydrolase [Bifidobacterium catenulatum]	-	-	-
DSM_16992_Scaffold4_102	choloylglycine hydrolase [Bifidobacterium catenulatum]	-	-	-
DSM_16992_Scaffold4_105	peptidase M22 [Bifidobacterium catenulatum]	-	-	-
DSM_16992_Scaffold4_20	DNA methylase [Bifidobacterium catenulatum]	-	-	-
DSM_16992_Scaffold4_50	glutamine ABC transporter ATP-binding protein [Bifidobacterium catenulatum]	COG1126	ABC-type polar amino acid transport system, ATPase component	E
DSM_16992_Scaffold4_7	glycosyl transferase [Bifidobacterium catenulatum]	-	-	-
DSM_16992_Scaffold4_70	aspartate aminotransferase [Bifidobacterium catenulatum]	COG0436	Aspartate/tyrosine/aromatic aminotransferase	E
DSM_16992_Scaffold4_77	shikimate 5-dehydrogenase [Bifidobacterium catenulatum]	-	-	-
DSM_16992_Scaffold5_2	glutamine amidotransferase [Bifidobacterium catenulatum]	COG0311	Predicted glutamine amidotransferase involved in pyridoxine biosynthesis	H
DSM_16992_Scaffold5_74	rNA methyltransferase TrmH family [Bifidobacterium pseudocatenulatum CAG:263]	-	-	-
DSM_16992_Scaffold68_1	AMP-binding protein [Bifidobacterium catenulatum]	-	-	-
DSM_16992_Scaffold6_32	membrane protein [Bifidobacterium catenulatum]	-	-	-
DSM_16992_Scaffold6_35	glycosyl transferase [Bifidobacterium catenulatum]	-	-	-
DSM_16992_Scaffold6_47	hypothetical protein [Bifidobacterium catenulatum]	-	-	-
DSM_16992_Scaffold6_70	DeoR family transcriptional regulator [Bifidobacterium catenulatum]	-	-	-
DSM_16992_Scaffold7_18	membrane protein [Bifidobacterium catenulatum]	COG3304	Predicted membrane protein	S
DSM_16992_Scaffold7_22	hypothetical protein [Bifidobacterium catenulatum]	-	-	-
DSM_16992_Scaffold8_1	metal-dependent hydrolase [Bifidobacterium catenulatum]	-	-	-
DSM_16992_Scaffold8_33	hypothetical protein [Bifidobacterium catenulatum]	-	-	-
DSM_16992_Scaffold9_4	carbohydrate kinase [Bifidobacterium catenulatum]	-	-	-
DSM_16992_Scaffold9_5	HAD family hydrolase [Bifidobacterium catenulatum]	-	-	-
DSM_20098_Scaffold12_9	DNA polymerase III subunit gamma/tau [Bifidobacterium angulatum]	-	-	-
DSM_20213_Scaffold1_47	hypothetical protein [Bifidobacterium breve]	-	-	-
*COG Functional Classification Description:
Information Storage and Processing:[J] Translation, ribosomal structure and biogenesis; [A] RNA processing and modification; [K] Transcription; [L] Replication, recombination and repair; [B] Chromatin structure and dynamics.
Cellular Processes and Signaling: [D] Cell cycle control, cell division, chromosome partitioning; [Y] Nuclear structure; [V] Defense mechanisms; [T] Signal transduction mechanisms; [M] Cell wall/membrane/envelope biogenesis; [N] Cell motility; [Z] Cytoskeleton; [W] Extracellular structures; [U] Intracellular trafficking, secretion, and vesicular transport; [O] Posttranslational modification, prot…
Metabolism: [C] Energy production and conversion; [G] Carbohydrate transport and metabolism; [E] Amino acid transport and metabolism; [F] Nucleotide transport and metabolism; [H] Coenzyme transport and metabolism; [I] Lipid transport and metabolism; [P] Inorganic ion transport and metabolism; [Q] Secondary metabolites biosynthesis, transport and catabolism.
Poorly Characterized: [R] General function prediction only; [S] Function unknown.

## Sheet: S5e Swine
Table S5e Profile of the host specific gene families: Swine specific gene families
Predicted Gene Name	Product (nr database)	COG Name	COG Function Description	*COG Functional Classification
DSM_16992_Scaffold11_28	ABC transporter permease [Bifidobacterium catenulatum]	COG1175	ABC-type sugar transport systems, permease components	G
DSM_16992_Scaffold11_29	sugar ABC transporter permease [Bifidobacterium catenulatum]	COG0395	ABC-type sugar transport system, permease component	G
DSM_16992_Scaffold14_2	haloacid dehalogenase [Bifidobacterium catenulatum]	COG0474	Cation transport ATPase	P
DSM_16992_Scaffold18_16	ATPase AAA [Bifidobacterium catenulatum]	COG0464	ATPases of the AAA+ class	O
DSM_16992_Scaffold18_19	ubiquitin [Bifidobacterium catenulatum]	-	-	-
DSM_16992_Scaffold18_32	Conserved hypothetical protein [Bifidobacterium breve UCC2003]	-	-	-
DSM_16992_Scaffold19_10	cystathionine beta-synthase [Bifidobacterium catenulatum]	COG0031	Cysteine synthase	E
DSM_16992_Scaffold19_9	cystathionine gamma-synthase [Bifidobacterium catenulatum]	COG0626	Cystathionine beta-lyases/cystathionine gamma-synthases	E
DSM_16992_Scaffold1_178	amino acid permease [Bifidobacterium catenulatum]	COG0531	Amino acid transporters	E
DSM_16992_Scaffold1_198	alkaline phosphatase [Bifidobacterium catenulatum]	COG0745	Response regulators consisting of a CheY-like receiver domain and a winged-helix DNA-binding domain	TK
DSM_16992_Scaffold1_69	D-alanyl-D-alanine carboxypeptidase [Bifidobacterium catenulatum]	-	-	-
DSM_16992_Scaffold1_7	ABC transporter substrate-binding protein [Bifidobacterium catenulatum]	-	-	-
DSM_16992_Scaffold1_8	ABC transporter substrate-binding protein [Bifidobacterium catenulatum]	-	-	-
DSM_16992_Scaffold1_86	ATPase [Bifidobacterium catenulatum]	-	-	-
DSM_16992_Scaffold1_9	ABC transporter substrate-binding protein [Bifidobacterium catenulatum]	-	-	-
DSM_16992_Scaffold20_15	glutamine amidotransferase [Bifidobacterium catenulatum]	-	-	-
DSM_16992_Scaffold21_6	membrane protein [Bifidobacterium catenulatum]	-	-	-
DSM_16992_Scaffold23_13	MFS transporter [Bifidobacterium catenulatum]	-	-	-
DSM_16992_Scaffold29_8	COF family hydrolase [Bifidobacterium catenulatum]	-	-	-
DSM_16992_Scaffold2_115	2-hydroxyglutaryl-CoA dehydratase [Bifidobacterium catenulatum]	-	-	-
DSM_16992_Scaffold2_121	endonuclease [Bifidobacterium catenulatum]	-	-	-
DSM_16992_Scaffold2_31	hemagglutinin [Bifidobacterium catenulatum]	-	-	-
DSM_16992_Scaffold2_4	ADP-ribose pyrophosphatase [Bifidobacterium catenulatum]	COG0494	NTP pyrophosphohydrolases including oxidative damage repair enzymes	LR
DSM_16992_Scaffold2_9	putative uncharacterized protein [Bifidobacterium pseudocatenulatum CAG:263]	-	-	-
DSM_16992_Scaffold32_14	ADP-ribose pyrophosphatase [Bifidobacterium catenulatum]	COG1051	ADP-ribose pyrophosphatase	F
DSM_16992_Scaffold34_3	ABC transporter permease [Bifidobacterium catenulatum]	COG0395	ABC-type sugar transport system, permease component	G
DSM_16992_Scaffold34_4	sugar ABC transporter permease [Bifidobacterium catenulatum]	COG1175	ABC-type sugar transport systems, permease components	G
DSM_16992_Scaffold34_5	ABC transporter substrate-binding protein [Bifidobacterium catenulatum]	-	-	-
DSM_16992_Scaffold34_8	alpha-galactosidase [Bifidobacterium catenulatum]	-	-	-
DSM_16992_Scaffold38_1	purine biosynthesis protein purH [Bifidobacterium catenulatum]	COG0138	AICAR transformylase/IMP cyclohydrolase PurH (only IMP cyclohydrolase domain in Aful)	F
DSM_16992_Scaffold4_33	peptidase [Bifidobacterium catenulatum]	COG0330	Membrane protease subunits, stomatin/prohibitin homologs	O
DSM_16992_Scaffold4_56	haloacid dehalogenase [Bifidobacterium catenulatum]	-	-	-
DSM_16992_Scaffold51_1	ABC transporter substrate-binding protein [Bifidobacterium catenulatum]	COG4166	ABC-type oligopeptide transport system, periplasmic component	E
DSM_16992_Scaffold5_56	alpha-1,4-glucan:maltose-1-phosphate maltosyltransferase [Bifidobacterium catenulatum]	COG0366	Glycosidases	G
DSM_16992_Scaffold6_1	ketol-acid reductoisomerase [Bifidobacterium catenulatum]	COG0059	Ketol-acid reductoisomerase	EH
DSM_16992_Scaffold8_11	glycogen phosphorylase [Bifidobacterium catenulatum]	COG0058	Glucan phosphorylase	G
DSM_16992_Scaffold8_15	septation inhibitor protein [Bifidobacterium catenulatum]	-	-	-
DSM_16992_Scaffold8_36	heat shock protein HtpX [Bifidobacterium catenulatum]	COG0501	Zn-dependent protease with chaperone function	O
DSM_16992_Scaffold8_46	LacI family transcription regulator [Bifidobacterium catenulatum]	-	-	-
DSM_16992_Scaffold8_47	sucrose phosphorylase [Bifidobacterium catenulatum]	COG0366	Glycosidases	G
DSM_16992_Scaffold8_49	MFS transporter [Bifidobacterium catenulatum]	-	-	-
DSM_17755_Scaffold1_228	RecX-like protein [Bifidobacterium thermophilum RBL67]	-	-	-
DSM_19703_Scaffold1_165	activator of (R)-2-hydroxyglutaryl-CoAdehydratase [Bifidobacterium bifidum BGN4]	-	-	-
DSM_20083_1093	aconitate hydratase [Bifidobacterium adolescentis ATCC 15703]	COG1048	Aconitase A	C
DSM_20083_1410	Etk-like tyrosine kinase [Bifidobacterium adolescentis ATCC 15703]	-	-	-
DSM_20083_1558	fused dTDP-4-keto-L-rhamnose reductase/dTDP-4-keto-6-deoxyglucose-3,5-epimerase [Bifidobacterium adolescentis ATCC 15703]	-	-	-
DSM_20083_1620	oligo-1,6-glucosidase [Bifidobacterium adolescentis ATCC 15703]	COG0366	Glycosidases	G
DSM_20083_282	phospho-2-dehydro-3-deoxyheptonate aldolase [Bifidobacterium adolescentis ATCC 15703]	COG0722	3-deoxy-D-arabino-heptulosonate 7-phosphate (DAHP) synthase	E
DSM_20083_283	phospho-2-dehydro-3-deoxyheptonate aldolase [Bifidobacterium adolescentis ATCC 15703]	COG0722	3-deoxy-D-arabino-heptulosonate 7-phosphate (DAHP) synthase	E
DSM_20083_612	iron sulfur protein associated with succinate dehydrogenase [Bifidobacterium adolescentis ATCC 15703]	-	-	-
DSM_20083_902	phosphoglycerate mutase [Bifidobacterium adolescentis]	COG0406	Fructose-2,6-bisphosphatase	G
DSM_20083_905	hypothetical protein BAD_0872 [Bifidobacterium adolescentis ATCC 15703]	-	-	-
DSM_20083_956	argininosuccinate synthase [Bifidobacterium adolescentis ATCC 15703]	COG0137	Argininosuccinate synthase	E
DSM_20088_Scaffold11_11	hypothetical protein Blon_2129 [Bifidobacterium longum subsp. infantis ATCC 15697 = JCM 1222]	COG0586	Uncharacterized membrane-associated protein	S
DSM_20088_Scaffold18_42	aspartate ammonia-lyase [Bifidobacterium longum subsp. infantis ATCC 15697 = JCM 1222]	COG1027	Aspartate ammonia-lyase	E
DSM_20088_Scaffold3_79	hypothetical protein [Bifidobacterium longum subsp. infantis ATCC 15697 = JCM 1222]	-	-	-
DSM_20088_Scaffold5_56	hypothetical protein [Bifidobacterium longum subsp. infantis ATCC 15697 = JCM 1222]	COG1611	Predicted Rossmann fold nucleotide-binding protein	R
DSM_20088_Scaffold8_17	hypothetical protein Blon_0408 [Bifidobacterium longum subsp. infantis ATCC 15697 = JCM 1222]	-	-	-
DSM_20089_Scaffold1_87	tRNA/rRNA methyltransferase SpoU [Bifidobacterium asteroides PRL2011]	COG0566	rRNA methylases	J
DSM_20093_Scaffold17_16	ADP-ribose pyrophosphatase [Bifidobacterium gallicum]	-	-	-
DSM_20093_Scaffold1_150	signal transduction histidine kinase [Bifidobacterium gallicum]	-	-	-
DSM_20093_Scaffold1_202	Hydroxymethylpyrimidine transport system permease protein [Bifidobacterium thermophilum RBL67]	-	-	-
DSM_20093_Scaffold2_27	hypothetical protein [Bifidobacterium gallicum]	-	-	-
DSM_20098_Scaffold2_14	hypothetical protein [Bifidobacterium angulatum]	-	-	-
DSM_20214_Scaffold1_57	hypothetical protein BAST_0519 [Bifidobacterium asteroides PRL2011]	-	-	-
DSM_20214_Scaffold1_812	conserved hypothetical protein with DivIVA protein domain [Bifidobacterium asteroides PRL2011]	-	-	-
DSM_20214_Scaffold6_32	signal peptidase I [Bifidobacterium asteroides PRL2011]	-	-	-
DSM_20219_1525	CoA-substrate-specific enzyme activating protein [Bifidobacterium longum subsp. longum JCM 1217]	-	-	-
DSM_20219_845	signal peptidase [Bifidobacterium longum subsp. longum JCM 1217]	-	-	-
DSM_20456_Scaffold2_22	hypothetical protein BBPR_1828 [Bifidobacterium bifidum PRL2010]	-	-	-
DSM_22366_Scaffold7_107	NagC-type transcriptional regulator [Bifidobacterium thermophilum RBL67]	-	-	-
DSM_22766_Scaffold8_40	aconitate hydratase [Bifidobacterium gallicum]	COG1048	Aconitase A	C
DSM_22767_Scaffold1_86	MerR family transcriptional regulator [Bifidobacterium dentium Bd1]	-	-	-
*COG Functional Classification Description:
Information Storage and Processing:[J] Translation, ribosomal structure and biogenesis; [A] RNA processing and modification; [K] Transcription; [L] Replication, recombination and repair; [B] Chromatin structure and dynamics.
Cellular Processes and Signaling: [D] Cell cycle control, cell division, chromosome partitioning; [Y] Nuclear structure; [V] Defense mechanisms; [T] Signal transduction mechanisms; [M] Cell wall/membrane/envelope biogenesis; [N] Cell motility; [Z] Cytoskeleton; [W] Extracellular structures; [U] Intracellular trafficking, secretion, and vesicular transport; [O] Posttranslational modification, prot…
Metabolism: [C] Energy production and conversion; [G] Carbohydrate transport and metabolism; [E] Amino acid transport and metabolism; [F] Nucleotide transport and metabolism; [H] Coenzyme transport and metabolism; [I] Lipid transport and metabolism; [P] Inorganic ion transport and metabolism; [Q] Secondary metabolites biosynthesis, transport and catabolism.
Poorly Characterized: [R] General function prediction only; [S] Function unknown.
