# Supplementary material for: Comparative Genomic Analysis of 45 Type Strains of the Genus Bifidobacterium: A Snapshot of Its Genetic Diversity and Evolution
Source: PLoS One. 2015 Feb 6;10(2):e0117912. doi: 10.1371/journal.pone.0117912 (PMC4319941; doi:10.1371/journal.pone.0117912)
Supplement: S6 Table — (XLSX) [file pone.0117912.s010.xlsx]

## Sheet: ANI
Table S6a Pairwise ANI values across 45 Bifidobacterium genomes.
	B. actinocoloniiforme	B. asteroides	B. indicum	B. coryneforme	B. psychraerophilum	B. minimum	B. subtile	B. mongoliense	B. bohemicum	B. bombi	B. tsurumiense	B. boum	B. thermacidophilum subsp. porcinum	B. thermophilum	B. thermacidophilum subsp. thermacidophilum	B. pullorum	B. saeculare	B. gallinarum	B. bifidum	B. scardovii	B. biavatii	B. callitrichos	B. merycicum	B. angulatum	B. saguini	B. reuteri	B. breve	B. longum subsp. infantis	B. longum subsp. suis	B. longum subsp. longum	B. dentium	B. ruminantium	B. adolescentis	B. stercoris	B. pseudocatenulatum	B. kashiwanohense	B. catenulatum	B. magnum	B. gallicum	B. animalis subsp. lactis	B. animalis subsp. animalis	B. cuniculi	B. choerinum	B. pseudolongum subsp. globosum	B. pseudolongum subsp. pseudolongum
B. actinocoloniiforme	100	73.63	73.38	73.31	71.15	71.27	72.44	71.74	70.84	70.03	69.68	71.41	71.84	71.74	71.81	73.33	73.17	73.33	72.56	73.16	72.27	73.01	72.11	71.82	70.8	72.31	71.94	72.32	72.25	72.42	71.66	71.9	71.96	71.92	71.23	70.88	70.9	71.2	70.29	71.28	71.14	72.54	71.83	71.76	71.53
B. asteroides	73.63	100	77.41	77.46	70.89	71.62	71.83	71.91	70.57	69.95	69.05	70.47	71.26	71.35	71.06	72.63	72.48	72.51	72.58	72.09	71.48	71.74	71.51	71.37	70.7	71.9	71.18	71.94	71.91	71.75	70.76	71.39	71.11	71.28	70.35	70.24	70.31	70.49	69.79	70.74	70.65	72.2	71.24	70.66	70.52
B. indicum	73.38	77.41	100	98.27	71.02	71.51	71.59	71.45	70.57	70.17	69.73	70.67	71.47	71.41	71.3	72.57	72.2	72.19	72.1	72.05	71.31	71.66	71.31	71.18	70.19	71.63	71.49	71.62	71.88	71.87	70.79	71.29	71.13	71.06	70.34	70.18	70.28	70.19	70.18	70.82	70.8	71.83	70.7	70.74	70.72
B. coryneforme	73.31	77.46	98.27	100	71.09	71.03	71.51	71.5	70.62	69.85	69.65	70.74	71.34	71.34	71.28	72.5	72.16	72.2	72.08	72.12	71.26	71.7	71.29	71.27	70.15	71.5	71.44	71.78	71.9	71.97	70.7	71.31	71.25	71.02	70.26	70.04	70.28	70.18	69.77	70.63	70.72	71.8	70.68	70.58	70.55
B. psychraerophilum	71.15	70.89	71.02	71.09	100	71.82	72.71	72.52	70.44	69.94	70.38	71.46	72.03	71.82	71.92	72.36	72.2	72.12	72.26	72.41	71.56	72.36	71.84	71.38	70.66	71.92	71.68	72.15	72.08	71.95	71.19	72.01	71.78	71.83	71.38	70.97	71.22	70.52	69.97	71.14	71.21	71.02	71.34	71.12	71.06
B. minimum	71.27	71.62	71.51	71.03	71.82	100	74.48	74.01	71.75	71.14	70.87	72.4	73.39	73.05	73.76	74.03	73.85	73.76	73.98	74.29	73.63	73.91	73.08	72.68	71.26	73.12	72.17	73	72.84	73.1	72.46	72.75	73.02	73.26	72	71.75	71.71	71.58	70.85	71.84	71.82	72.76	72.96	72.41	72.24
B. subtile	72.44	71.83	71.59	71.51	72.71	74.48	100	76.19	73.16	71.83	72.04	74.47	75.16	75.31	74.97	76.63	76.53	76.65	76.18	76.95	75.82	75.83	75.06	74.99	73.46	75.11	74.32	74.81	75.16	74.94	74.53	75.34	75.11	75.34	74.08	73.52	74.09	73.44	72.07	73.69	73.76	74.36	75.2	74.25	74.12
B. mongoliense	71.74	71.91	71.45	71.5	72.52	74.01	76.19	100	72.58	71.8	70.97	73.65	74.15	74.1	74.19	75.33	74.94	75.11	74.96	75.3	74.53	74.46	73.96	73.38	71.77	73.9	73.11	74.14	74.09	74.01	73.6	73.88	74.17	73.68	72.85	72.35	72.67	72.16	71.25	72.84	72.73	73.82	73.95	73.29	73.28
B. bohemicum	70.84	70.57	70.57	70.62	70.44	71.75	73.16	72.58	100	72	70.63	72.68	72.94	73.04	73.03	73.43	73.1	73.45	73.29	73.25	72.8	72.85	72.85	72.67	71.45	72.58	72.4	72.57	72.77	72.71	72.17	73.16	72.83	72.55	72.48	72.18	72.48	71.64	71.11	72.07	72.19	72.38	72.04	72.21	72.29
B. bombi	70.03	69.95	70.17	69.85	69.94	71.14	71.83	71.8	72	100	70.53	71.02	71.93	71.35	71.93	72.1	71.8	71.96	71.7	71.83	71.26	71.49	71.72	71.51	69.97	71.42	70.86	71.35	71.3	71.75	71.05	71.89	71.96	71.54	71.2	70.79	71.26	70.84	70.41	71.5	71.42	71.18	71.02	71.08	70.65
B. tsurumiense	69.68	69.05	69.73	69.65	70.38	70.87	72.04	70.97	70.63	70.53	100	72.23	72.59	72.43	72.29	72.3	72.23	72.2	72.04	71.98	71.65	71.36	72.12	71.97	71.73	71.73	71.86	72.15	72.05	72.05	71.92	72.73	72.56	72.24	72.13	71.86	72.2	70.57	70.7	70.92	71.04	70.44	70.23	70.61	70.51
B. boum	71.41	70.47	70.67	70.74	71.46	72.4	74.47	73.65	72.68	71.02	72.23	100	84.6	84.64	84.01	75.59	75.76	75.28	75.37	75.1	75.09	74.96	74.75	74.46	73.42	74.66	74.2	74.79	74.76	74.67	74.48	75	75.46	75.29	74.27	74.1	73.91	72.85	71.92	72.81	72.6	73.09	73.63	73.34	73.03
B. thermacidophilum subsp. porcinum	71.84	71.26	71.47	71.34	72.03	73.39	75.16	74.15	72.94	71.93	72.59	84.6	100	95.15	95.38	76.3	76.15	75.96	76.11	76.37	76.11	75.68	75.23	74.87	73.91	75.23	74.68	75.66	75.53	75.15	74.88	75.86	75.82	75.94	74.67	74.64	74.7	73.58	72.52	73.68	73.69	74.17	74.64	74.4	73.94
B. thermophilum	71.74	71.35	71.41	71.34	71.82	73.05	75.31	74.1	73.04	71.35	72.43	84.64	95.15	100	95.31	76.3	76.12	75.84	75.97	76.4	75.72	75.64	75.1	74.98	73.84	75.16	74.53	75.13	75.33	75.25	74.73	75.87	75.75	75.66	74.65	74.33	74.57	73.61	72.65	73.82	73.81	74.07	74.68	74.28	74.25
B. thermacidophilum subsp. thermacidophilum	71.81	71.06	71.3	71.28	71.92	73.76	74.97	74.19	73.03	71.93	72.29	84.01	95.38	95.31	100	76.16	76.1	75.82	76.04	76.4	76.04	75.61	75.27	74.87	73.97	75.16	74.58	75.15	75.19	75.06	74.94	75.87	75.87	75.93	74.71	74.64	74.64	73.44	72.34	73.54	73.67	74.17	74.71	74.35	74.05
B. pullorum	73.33	72.63	72.57	72.5	72.36	74.03	76.63	75.33	73.43	72.1	72.3	75.59	76.3	76.3	76.16	100	88.68	88.73	77.94	79.11	77.81	77.7	76.83	76.27	74.78	76.89	76.03	77.07	77.08	76.87	76.31	77.1	77.19	77.08	75.6	75.48	75.5	74.09	73.56	74.8	74.96	76.16	76.68	76.23	75.74
B. saeculare	73.17	72.48	72.2	72.16	72.2	73.85	76.53	74.94	73.1	71.8	72.23	75.76	76.15	76.12	76.1	88.68	100	96.79	77.86	78.88	78.08	78.04	76.46	75.9	74.88	76.83	76.11	76.92	76.94	77.19	76.25	76.85	77.07	76.97	75.81	75.48	75.31	74.53	73.85	74.77	74.95	76.04	76.66	76.19	75.91
B. gallinarum	73.33	72.51	72.19	72.2	72.12	73.76	76.65	75.11	73.45	71.96	72.2	75.28	75.96	75.84	75.82	88.73	96.79	100	77.81	78.94	78.18	77.82	76.71	76.14	74.74	77.1	76.07	76.89	77.06	77.1	76.27	76.9	77.01	77	75.62	75.53	75.28	74.52	73.32	74.54	74.56	75.79	75.9	75.85	75.62
B. bifidum	72.56	72.58	72.1	72.08	72.26	73.98	76.18	74.96	73.29	71.7	72.04	75.37	76.11	75.97	76.04	77.94	77.86	77.81	100	79.99	79.62	79.14	77.04	76.55	75.48	77.74	77.97	78.46	78.4	78.61	76.43	77.41	77.65	77.4	76.21	76.15	76.35	74.36	72.95	74.44	74.52	75.64	76.04	75.49	75.3
B. scardovii	73.16	72.09	72.05	72.12	72.41	74.29	76.95	75.3	73.25	71.83	71.98	75.1	76.37	76.4	76.4	79.11	78.88	78.94	79.99	100	81.19	80.05	77.62	76.79	75.7	78.34	78.05	79.16	79.2	78.57	76.78	77.75	77.66	77.99	76.08	76	75.89	75.04	73.27	74.58	74.79	76.15	77.33	76.29	75.75
B. biavatii	72.27	71.48	71.31	71.26	71.56	73.63	75.82	74.53	72.8	71.26	71.65	75.09	76.11	75.72	76.04	77.81	78.08	78.18	79.62	81.19	100	80.27	77.11	76.49	76.07	78.57	77.33	77.72	78.37	78.18	76.49	77.8	77.9	78.05	76.33	75.59	76.16	74.72	73.6	74.85	74.85	75.54	76.95	76.11	75.91
B. callitrichos	73.01	71.74	71.66	71.7	72.36	73.91	75.83	74.46	72.85	71.49	71.36	74.96	75.68	75.64	75.61	77.7	78.04	77.82	79.14	80.05	80.27	100	78.35	77.63	77.56	80.79	78.31	79.57	79.32	79.21	76.21	77.42	77.42	77.48	75.73	75.1	75.18	74.63	73.44	74.82	74.91	75.97	76.63	75.69	75.55
B. merycicum	72.11	71.51	71.31	71.29	71.84	73.08	75.06	73.96	72.85	71.72	72.12	74.75	75.23	75.1	75.27	76.83	76.46	76.71	77.04	77.62	77.11	78.35	100	86.87	75.75	76.97	77.15	77.5	77.78	77.69	77.23	78.23	78.69	78.93	77.96	77.78	77.67	74.08	72.96	74.12	74.06	74.62	74.77	74.57	74.35
B. angulatum	71.82	71.37	71.18	71.27	71.38	72.68	74.99	73.38	72.67	71.51	71.97	74.46	74.87	74.98	74.87	76.27	75.9	76.14	76.55	76.79	76.49	77.63	86.87	100	75.55	76.66	76.59	77.27	77.65	77.29	77.08	78.41	78.77	78.63	77.36	77.57	77.74	73.45	72.72	73.61	73.47	73.74	74.11	73.82	73.52
B. saguini	70.8	70.7	70.19	70.15	70.66	71.26	73.46	71.77	71.45	69.97	71.73	73.42	73.91	73.84	73.97	74.78	74.88	74.74	75.48	75.7	76.07	77.56	75.75	75.55	100	80.48	79.31	79.38	79.85	79.96	74.66	75.28	75.27	75.55	75.02	74.98	75.03	72.55	72.19	72.5	72.64	72.75	72.77	72.76	72.92
B. reuteri	72.31	71.9	71.63	71.5	71.92	73.12	75.11	73.9	72.58	71.42	71.73	74.66	75.23	75.16	75.16	76.89	76.83	77.1	77.74	78.34	78.57	80.79	76.97	76.66	80.48	100	80.27	81.38	80.63	80.91	75.99	76.57	76.41	76.73	75.95	75.3	75.03	73.48	72.76	74.02	73.95	74.58	74.86	74.52	74.11
B. breve	71.94	71.18	71.49	71.44	71.68	72.17	74.32	73.11	72.4	70.86	71.86	74.2	74.68	74.53	74.58	76.03	76.11	76.07	77.97	78.05	77.33	78.31	77.15	76.59	79.31	80.27	100	85.94	85.88	85.31	75.6	76.65	76.22	76.56	76.17	76.94	75.36	73.35	72.67	73.04	73.17	73.99	74.09	73.63	73.41
B. longum subsp. infantis	72.32	71.94	71.62	71.78	72.15	73	74.81	74.14	72.57	71.35	72.15	74.79	75.66	75.13	75.15	77.07	76.92	76.89	78.46	79.16	77.72	79.57	77.5	77.27	79.38	81.38	85.94	100	95.49	94.94	76.12	77.12	77.68	77.26	76.59	77.07	76.07	73.72	72.74	73.93	74.05	74.45	75.17	74.53	74.17
B. longum subsp. suis	72.25	71.91	71.88	71.9	72.08	72.84	75.16	74.09	72.77	71.3	72.05	74.76	75.53	75.33	75.19	77.08	76.94	77.06	78.4	79.2	78.37	79.32	77.78	77.65	79.85	80.63	85.88	95.49	100	96.35	76.46	77.68	77.33	77.68	77.11	76.23	76.66	74.08	73.12	74.01	73.94	74.9	75.11	74.56	74.32
B. longum subsp. longum	72.42	71.75	71.87	71.97	71.95	73.1	74.94	74.01	72.71	71.75	72.05	74.67	75.15	75.25	75.06	76.87	77.19	77.1	78.61	78.57	78.18	79.21	77.69	77.29	79.96	80.91	85.31	94.94	96.35	100	76.36	77.07	77.89	77.52	76.31	76.07	76.19	73.82	72.87	74.36	74.34	74.76	75.1	74.61	73.99
B. dentium	71.66	70.76	70.79	70.7	71.19	72.46	74.53	73.6	72.17	71.05	71.92	74.48	74.88	74.73	74.94	76.31	76.25	76.27	76.43	76.78	76.49	76.21	77.23	77.08	74.66	75.99	75.6	76.12	76.46	76.36	100	80.52	80.48	80.58	79.76	80.01	79.93	73.49	72.93	73.67	73.83	73.79	74.11	73.96	73.84
B. ruminantium	71.9	71.39	71.29	71.31	72.01	72.75	75.34	73.88	73.16	71.89	72.73	75	75.86	75.87	75.87	77.1	76.85	76.9	77.41	77.75	77.8	77.42	78.23	78.41	75.28	76.57	76.65	77.12	77.68	77.07	80.52	100	87.08	86.94	81.05	80.95	81.05	74.22	73.22	74.64	74.43	74.63	75.15	74.93	74.53
B. adolescentis	71.96	71.11	71.13	71.25	71.78	73.02	75.11	74.17	72.83	71.96	72.56	75.46	75.82	75.75	75.87	77.19	77.07	77.01	77.65	77.66	77.9	77.42	78.69	78.77	75.27	76.41	76.22	77.68	77.33	77.89	80.48	87.08	100	97.69	82.08	82.36	82.52	74.67	73.59	74.79	74.66	74.86	75.1	75.16	74.64
B. stercoris	71.92	71.28	71.06	71.02	71.83	73.26	75.34	73.68	72.55	71.54	72.24	75.29	75.94	75.66	75.93	77.08	76.97	77	77.4	77.99	78.05	77.48	78.93	78.63	75.55	76.73	76.56	77.26	77.68	77.52	80.58	86.94	97.69	100	82.01	82.11	82.54	74.44	73.56	74.28	74.33	74.74	75.2	74.98	74.79
B. pseudocatenulatum	71.23	70.35	70.34	70.26	71.38	72	74.08	72.85	72.48	71.2	72.13	74.27	74.67	74.65	74.71	75.6	75.81	75.62	76.21	76.08	76.33	75.73	77.96	77.36	75.02	75.95	76.17	76.59	77.11	76.31	79.76	81.05	82.08	82.01	100	91.72	91.93	73.32	72.92	73.28	73.46	73.3	73.71	73.65	73.59
B. kashiwanohense	70.88	70.24	70.18	70.04	70.97	71.75	73.52	72.35	72.18	70.79	71.86	74.1	74.64	74.33	74.64	75.48	75.48	75.53	76.15	76	75.59	75.1	77.78	77.57	74.98	75.3	76.94	77.07	76.23	76.07	80.01	80.95	82.36	82.11	91.72	100	96.36	73	72.78	72.94	73.08	73.27	73.49	73.26	73.23
B. catenulatum	70.9	70.31	70.28	70.28	71.22	71.71	74.09	72.67	72.48	71.26	72.2	73.91	74.7	74.57	74.64	75.5	75.31	75.28	76.35	75.89	76.16	75.18	77.67	77.74	75.03	75.03	75.36	76.07	76.66	76.19	79.93	81.05	82.52	82.54	91.93	96.36	100	73.53	72.82	72.9	73.01	73.25	73.51	73.38	73.09
B. magnum	71.2	70.49	70.19	70.18	70.52	71.58	73.44	72.16	71.64	70.84	70.57	72.85	73.58	73.61	73.44	74.09	74.53	74.52	74.36	75.04	74.72	74.63	74.08	73.45	72.55	73.48	73.35	73.72	74.08	73.82	73.49	74.22	74.67	74.44	73.32	73	73.53	100	74.61	73.53	73.64	74	74.39	74.47	74.3
B. gallicum	70.29	69.79	70.18	69.77	69.97	70.85	72.07	71.25	71.11	70.41	70.7	71.92	72.52	72.65	72.34	73.56	73.85	73.32	72.95	73.27	73.6	73.44	72.96	72.72	72.19	72.76	72.67	72.74	73.12	72.87	72.93	73.22	73.59	73.56	72.92	72.78	72.82	74.61	100	73.19	73.07	73.58	73.67	73.92	73.56
B. animalis subsp. lactis	71.28	70.74	70.82	70.63	71.14	71.84	73.69	72.84	72.07	71.5	70.92	72.81	73.68	73.82	73.54	74.8	74.77	74.54	74.44	74.58	74.85	74.82	74.12	73.61	72.5	74.02	73.04	73.93	74.01	74.36	73.67	74.64	74.79	74.28	73.28	72.94	72.9	73.53	73.19	100	95.7	75.65	77.17	77.41	77.2
B. animalis subsp. animalis	71.14	70.65	70.8	70.72	71.21	71.82	73.76	72.73	72.19	71.42	71.04	72.6	73.69	73.81	73.67	74.96	74.95	74.56	74.52	74.79	74.85	74.91	74.06	73.47	72.64	73.95	73.17	74.05	73.94	74.34	73.83	74.43	74.66	74.33	73.46	73.08	73.01	73.64	73.07	95.7	100	75.64	77.07	76.85	76.66
B. cuniculi	72.54	72.2	71.83	71.8	71.02	72.76	74.36	73.82	72.38	71.18	70.44	73.09	74.17	74.07	74.17	76.16	76.04	75.79	75.64	76.15	75.54	75.97	74.62	73.74	72.75	74.58	73.99	74.45	74.9	74.76	73.79	74.63	74.86	74.74	73.3	73.27	73.25	74	73.58	75.65	75.64	100	78.24	77.46	77.02
B. choerinum	71.83	71.24	70.7	70.68	71.34	72.96	75.2	73.95	72.04	71.02	70.23	73.63	74.64	74.68	74.71	76.68	76.66	75.9	76.04	77.33	76.95	76.63	74.77	74.11	72.77	74.86	74.09	75.17	75.11	75.1	74.11	75.15	75.1	75.2	73.71	73.49	73.51	74.39	73.67	77.17	77.07	78.24	100	80.06	79.85
B. pseudolongum subsp. globosum	71.76	70.66	70.74	70.58	71.12	72.41	74.25	73.29	72.21	71.08	70.61	73.34	74.4	74.28	74.35	76.23	76.19	75.85	75.49	76.29	76.11	75.69	74.57	73.82	72.76	74.52	73.63	74.53	74.56	74.61	73.96	74.93	75.16	74.98	73.65	73.26	73.38	74.47	73.92	77.41	76.85	77.46	80.06	100	93.37
B. pseudolongum subsp. pseudolongum	71.53	70.52	70.72	70.55	71.06	72.24	74.12	73.28	72.29	70.65	70.51	73.03	73.94	74.25	74.05	75.74	75.91	75.62	75.3	75.75	75.91	75.55	74.35	73.52	72.92	74.11	73.41	74.17	74.32	73.99	73.84	74.53	74.64	74.79	73.59	73.23	73.09	74.3	73.56	77.2	76.66	77.02	79.85	93.37	100

## Sheet: AAI
Table S6b Pairwise AAI values across 45 Bifidobacterium genomes.
	B. actinocoloniiforme	B. asteroides	B. indicum	B. coryneforme	B. psychraerophilum	B. minimum	B. subtile	B. mongoliense	B. bohemicum	B. bombi	B. tsurumiense	B. boum	B. thermacidophilum subsp. porcinum	B. thermophilum	B. thermacidophilum subsp. thermacidophilum	B. pullorum	B. saeculare	B. gallinarum	B. bifidum	B. scardovii	B. biavatii	B. callitrichos	B. merycicum	B. angulatum	B. saguini	B. reuteri	B. breve	B. longum subsp. infantis	B. longum subsp. suis	B. longum subsp. longum	B. dentium	B. ruminantium	B. adolescentis	B. stercoris	B. pseudocatenulatum	B. kashiwanohense	B. catenulatum	B. magnum	B. gallicum	B. animalis subsp. lactis	B. animalis subsp. animalis	B. cuniculi	B. choerinum	B. pseudolongum subsp. globosum	B. pseudolongum subsp. pseudolongum
B. actinocoloniiforme	100	68.49	69.16	68.85	64.7	63.35	63.7	63.19	62.12	62.14	63.73	63.84	64.02	64.13	63.94	64.5	63.17	64.45	63.65	64.08	60.24	60.62	61.95	63.64	61.04	60.66	63.11	63.64	63.8	64.01	64.24	62.55	63.88	62.08	63.85	63.68	63.42	61.93	61.75	62.6	62.46	61.32	62.73	63.27	62.57
B. asteroides	68.49	100	77.02	76.7	62.94	62.83	61.47	62.74	62.42	61.56	63.04	63.32	62.98	63.62	62.79	64.01	63.53	63.69	63.85	62.98	61.19	61.05	62.2	62.71	61.35	61.2	62.04	62.14	62.85	62.76	61.46	63.13	62.76	62.93	62.59	62.7	62.14	62.23	62.43	60.99	62.08	61.86	62.61	63.04	62.76
B. indicum	69.16	77.02	100	98.39	63.3	63.76	64.35	63.18	62.72	62.95	64.77	63.92	64.66	64.79	64.45	64.49	64.37	64.38	64.47	65.21	61.82	61.91	62.99	64.45	62.4	62.13	63.71	64.17	64.24	63.56	62.15	63.52	64.99	63.32	63.34	63.47	64.22	62.74	62.65	62.97	63.07	62.33	63.57	63.67	63.65
B. coryneforme	68.85	76.7	98.39	100	63.18	63.71	64.24	63.12	62.56	62.87	64.75	63.97	64.49	64.53	64.31	64.46	64.05	64.34	64.43	65.34	61.72	61.57	62.96	64.28	62.14	62.03	63.67	64.04	64.12	63.4	62.06	63.58	65	63.13	63.09	63.47	64.06	62.81	62.65	63.02	63.02	62.23	63.56	63.63	63.52
B. psychraerophilum	64.7	62.94	63.3	63.18	100	64.02	64.45	63.9	63	60.67	64.1	64.05	64.35	63.98	64.37	64.3	65.77	64.15	64.57	64.45	62.53	63.23	64.66	63.24	63.92	64.02	63.34	63.88	63.92	64.22	64.31	65.26	64.25	65.26	64.08	63.5	64	61.18	61.38	61.8	61.78	60.75	62.14	62.82	62.44
B. minimum	63.35	62.83	63.76	63.71	64.02	100	67.93	66.77	64.59	63.78	67.24	67.56	67.98	67.87	68.1	66.86	66.86	66.77	67.51	67.19	64.93	64.54	65.35	65.75	64.99	64.49	65.67	66.61	66.01	65.76	65.69	66.38	66.92	66.78	66.23	66.4	66.41	64.64	63.64	64.71	64.84	64.6	65.4	65.39	65.12
B. subtile	63.7	61.47	64.35	64.24	64.45	67.93	100	70.73	65.91	64.18	66.57	68.54	67.27	68.6	66.86	68.41	68.28	67.74	68.69	67.47	65.48	65.13	67.16	67.59	65.78	65.65	66.53	66.44	67.47	67.15	66.82	67.86	67.15	67.98	67.41	66.94	66.6	65.03	63.13	63.73	65.17	64.54	65.62	64.21	65.85
B. mongoliense	63.19	62.74	63.18	63.12	63.9	66.77	70.73	100	65.24	64.2	67.62	67.23	67.94	67.62	67.44	67.44	66.93	67.75	66.94	67.3	64.16	63.66	65.43	66.06	64.48	64.4	66.35	66.44	66.54	66.82	67.16	66.54	66.81	66.2	66.6	66.03	66.09	63.13	63.92	64.38	64.52	63.78	64.85	65.1	65.18
B. bohemicum	62.12	62.42	62.72	62.56	63	64.59	65.91	65.24	100	67.52	65.7	65.84	66.52	65.86	65.93	65.81	65.03	65.74	65.8	65.85	62.22	62.09	64.24	64.81	63.38	63.11	64.77	65.62	65.71	65.37	65.32	64.76	65.73	64.87	65.61	65.37	65.53	62.97	63.36	63.15	63.54	63.11	63.53	64.46	64.37
B. bombi	62.14	61.56	62.95	62.87	60.67	63.78	64.18	64.2	67.52	100	65.1	65.09	66.07	64.98	65.67	64.74	64.44	64.5	65.21	65.33	61.96	61.77	63.7	64.18	62.35	62.61	63.7	63.07	63.92	64.18	62.96	64.52	64.4	64.07	64.16	63.93	64.46	63.07	62.88	63.09	62.75	61.87	63.37	63.48	63.22
B. tsurumiense	63.73	63.04	64.77	64.75	64.1	67.24	66.57	67.62	65.7	65.1	100	69.55	69.93	69.69	69.91	69.84	69.41	69.55	69.87	70.1	66.42	66.07	68.13	68.9	67.34	66.63	68.01	67.77	68.9	69.19	68.48	69.33	69.57	69.5	68.95	68.91	69.61	66.09	66.7	66	66.5	65.78	66.86	67.44	67.42
B. boum	63.84	63.32	63.92	63.97	64.05	67.56	68.54	67.23	65.84	65.09	69.55	100	87.71	87.25	86.76	69.1	69.11	68.76	69.71	69.88	66.55	66.31	68.53	68.72	67.08	66.9	69.45	69.3	69.16	69.43	68.79	69.57	70.1	69.66	69.29	69.29	69.55	65.32	65.26	66.34	66.21	65.17	66.98	66.95	66.75
B. thermacidophilum subsp. porcinum	64.02	62.98	64.66	64.49	64.35	67.98	67.27	67.94	66.52	66.07	69.93	87.71	100	95.61	95.97	69.67	69.38	69.58	70.2	70.54	67.47	66.9	68.74	69.24	67.66	67.48	69.34	68.08	69.35	69.27	69.39	70.13	70.47	70.3	69.86	70.13	70.12	66.86	66.63	66.41	66.64	65.83	67.34	67.59	67.58
B. thermophilum	64.13	63.62	64.79	64.53	63.98	67.87	68.6	67.62	65.86	64.98	69.69	87.25	95.61	100	95.77	69.7	68.89	68.98	69.84	70.17	66.7	66.56	67.97	68.95	67.32	67.05	68.81	69.53	68.91	69.56	69.03	70.16	70.42	70.07	69.63	69.92	70.13	66.54	65.81	66.4	66.24	65.47	67.29	66.91	66.96
B. thermacidophilum subsp. thermacidophilum	63.94	62.79	64.45	64.31	64.37	68.1	66.86	67.44	65.93	65.67	69.91	86.76	95.97	95.77	100	69.47	69	69.27	69.76	70.17	66.88	66.62	68.3	69.19	67.43	67.41	68.87	67.46	68.58	69.23	69.26	69.88	70.23	70.04	69.45	69.77	69.92	66.45	66.7	66.26	66.78	65.64	67.09	67.08	67.25
B. pullorum	64.5	64.01	64.49	64.46	64.3	66.86	68.41	67.44	65.81	64.74	69.84	69.1	69.67	69.7	69.47	100	87.54	88.18	71.7	71.52	67.58	67.54	69.5	69.63	67.95	68.09	70.23	70.43	70.75	71.04	69.82	70.61	71.44	70.93	71.47	70.8	71.04	65.85	66.06	66.99	66.98	66.15	67.72	67.62	67.68
B. saeculare	63.17	63.53	64.37	64.05	65.77	66.86	68.28	66.93	65.03	64.44	69.41	69.11	69.38	68.89	69	87.54	100	95.29	70.96	71.42	69.92	70	69.42	69.7	69.21	69.25	70.05	70.41	70.64	71.16	70.67	70.44	70.98	71.11	71.01	70.89	70.7	65.74	66.29	66.69	66.9	65.87	67.04	67.87	67.91
B. gallinarum	64.45	63.69	64.38	64.34	64.15	66.77	67.74	67.75	65.74	64.5	69.55	68.76	69.58	68.98	69.27	88.18	95.29	100	71.15	71.36	67.38	67.42	69.56	70.05	67.7	68.16	70.01	70.35	70.58	70.8	71.09	70.73	71.28	70.88	71.23	70.6	70.76	65.78	66.2	66.78	66.98	65.9	66.94	67.83	67.87
B. bifidum	63.65	63.85	64.47	64.43	64.57	67.51	68.69	66.94	65.8	65.21	69.87	69.71	70.2	69.84	69.76	71.7	70.96	71.15	100	75.93	72.3	70.03	70.33	71.83	70.62	70.05	74.6	73.82	73.94	74.4	72.55	71.76	73.08	71.53	72.86	71.78	72.61	66.3	66.38	67.03	67.08	66.75	67.69	68.24	67.9
B. scardovii	64.08	62.98	65.21	65.34	64.45	67.19	67.47	67.3	65.85	65.33	70.1	69.88	70.54	70.17	70.17	71.52	71.42	71.36	75.93	100	74.08	71.72	70.37	71.09	71.76	71.68	74.29	72.7	74.84	74.82	70.64	71.8	72.79	72.26	72.17	71.6	71.85	67.15	67.38	63.52	67.07	66.16	67.98	68.13	67.91
B. biavatii	60.24	61.19	61.82	61.72	62.53	64.93	65.48	64.16	62.22	61.96	66.42	66.55	67.47	66.7	66.88	67.58	69.92	67.38	72.3	74.08	100	71.38	69.73	67.6	70	71.13	69.82	69.16	71.15	70.63	67.97	71.34	69.14	71.07	68.54	68.11	69.19	64.09	64.26	64.44	64.75	62.77	65.14	65.4	64.94
B. callitrichos	60.62	61.05	61.91	61.57	63.23	64.54	65.13	63.66	62.09	61.77	66.07	66.31	66.9	66.56	66.62	67.54	70	67.42	70.03	71.72	71.38	100	72.82	70.75	72.98	75.2	72.38	72.28	73.13	73.55	68.04	70.97	68.63	71.19	68.69	67.83	68.63	63.12	64.15	64.27	64.09	62.81	64.7	64.89	64.68
B. merycicum	61.95	62.2	62.99	62.96	64.66	65.35	67.16	65.43	64.24	63.7	68.13	68.53	68.74	67.97	68.3	69.5	69.42	69.56	70.33	70.37	69.73	72.82	100	87.23	70.9	70.66	71.29	71.93	71.3	72.06	73.59	72.91	74.19	74	73.83	73.85	73.64	64.97	64.53	65.94	66.08	65.62	65.95	66.56	66.52
B. angulatum	63.64	62.71	64.45	64.28	63.24	65.75	67.59	66.06	64.81	64.18	68.9	68.72	69.24	68.95	69.19	69.63	69.7	70.05	71.83	71.09	67.6	70.75	87.23	100	70.38	69.22	71.63	72.76	72.02	72.15	72.32	73.94	75.29	74.67	73.61	74.46	74.65	66.19	65.45	66.2	66.59	65.79	67.23	67.14	67.19
B. saguini	61.04	61.35	62.4	62.14	63.92	64.99	65.78	64.48	63.38	62.35	67.34	67.08	67.66	67.32	67.43	67.95	69.21	67.7	70.62	71.76	70	72.98	70.9	70.38	100	81.2	78.09	78.71	78.8	79.74	69.1	70.3	69.72	70.66	69.36	69.44	69.23	64.38	64.74	64.87	65.05	63.64	65.3	66.18	65.73
B. reuteri	60.66	61.2	62.13	62.03	64.02	64.49	65.65	64.4	63.11	62.61	66.63	66.9	67.48	67.05	67.41	68.09	69.25	68.16	70.05	71.68	71.13	75.2	70.66	69.22	81.2	100	77.54	78.4	78.09	78.53	68.98	70.54	69.68	71	69.04	68.51	68.84	63.81	63.95	64.63	64.45	63.09	64.83	65.55	65.3
B. breve	63.11	62.04	63.71	63.67	63.34	65.67	66.53	66.35	64.77	63.7	68.01	69.45	69.34	68.81	68.87	70.23	70.05	70.01	74.6	74.29	69.82	72.38	71.29	71.63	78.09	77.54	100	86.58	85.71	85.59	69.42	71.16	71.79	71.81	71.94	72.31	71.02	66.13	65.16	66.01	65.87	64.99	67.46	66.53	66.58
B. longum subsp. infantis	63.64	62.14	64.17	64.04	63.88	66.61	66.44	66.44	65.62	63.07	67.77	69.3	68.08	69.53	67.46	70.43	70.41	70.35	73.82	72.7	69.16	72.28	71.93	72.76	78.71	78.4	86.58	100	92.55	92.17	70.43	71.36	70.77	71.56	72.28	72.52	69.96	66.4	66.77	64.9	67.07	64.82	67.7	67.89	67.67
B. longum subsp. suis	63.8	62.85	64.24	64.12	63.92	66.01	67.47	66.54	65.71	63.92	68.9	69.16	69.35	68.91	68.58	70.75	70.64	70.58	73.94	74.84	71.15	73.13	71.3	72.02	78.8	78.09	85.71	92.55	100	94.45	70.56	71.71	71.98	71.69	72.24	72.14	71.55	66.46	65.4	66.37	66.49	65.55	68.11	66.99	67.08
B. longum subsp. longum	64.01	62.76	63.56	63.4	64.22	65.76	67.15	66.82	65.37	64.18	69.19	69.43	69.27	69.56	69.23	71.04	71.16	70.8	74.4	74.82	70.63	73.55	72.06	72.15	79.74	78.53	85.59	92.17	94.45	100	70.85	71.75	71.89	72.09	72.21	71.94	71.71	66.5	65.32	66.24	66.44	65.48	67.82	67.04	66.98
B. dentium	64.24	61.46	62.15	62.06	64.31	65.69	66.82	67.16	65.32	62.96	68.48	68.79	69.39	69.03	69.26	69.82	70.67	71.09	72.55	70.64	67.97	68.04	73.59	72.32	69.1	68.98	69.42	70.43	70.56	70.85	100	80.89	79.85	81.84	81.41	81.21	79.61	65.7	66.04	66.07	66.48	65.55	66.72	67.41	67.09
B. ruminantium	62.55	63.13	63.52	63.58	65.26	66.38	67.86	66.54	64.76	64.52	69.33	69.57	70.13	70.16	69.88	70.61	70.44	70.73	71.76	71.8	71.34	70.97	72.91	73.94	70.3	70.54	71.16	71.36	71.71	71.75	80.89	100	88.06	88.09	82.75	82.63	82.66	66.55	66.28	67.73	67.29	66.41	67.97	68.1	67.93
B. adolescentis	63.88	62.76	64.99	65	64.25	66.92	67.15	66.81	65.73	64.4	69.57	70.1	70.47	70.42	70.23	71.44	70.98	71.28	73.08	72.79	69.14	68.63	74.19	75.29	69.72	69.68	71.79	70.77	71.98	71.89	79.85	88.06	100	96.78	84.16	84.01	84.51	68	68.58	67.63	68.78	67.39	69.22	69.55	69.24
B. stercoris	62.08	62.93	63.32	63.13	65.26	66.78	67.98	66.2	64.87	64.07	69.5	69.66	70.3	70.07	70.04	70.93	71.11	70.88	71.53	72.26	71.07	71.19	74	74.67	70.66	71	71.81	71.56	71.69	72.09	81.84	88.09	96.78	100	83.94	83.81	84.23	66.53	66.72	67.44	67.56	66.44	68.11	68.35	68.24
B. pseudocatenulatum	63.85	62.59	63.34	63.09	64.08	66.23	67.41	66.6	65.61	64.16	68.95	69.29	69.86	69.63	69.45	71.47	71.01	71.23	72.86	72.17	68.54	68.69	73.83	73.61	69.36	69.04	71.94	72.28	72.24	72.21	81.41	82.75	84.16	83.94	100	92.34	92.42	66.15	66.46	67.3	67.26	66.54	67.73	68.22	67.86
B. kashiwanohense	63.68	62.7	63.47	63.47	63.5	66.4	66.94	66.03	65.37	63.93	68.91	69.29	70.13	69.92	69.77	70.8	70.89	70.6	71.78	71.6	68.11	67.83	73.85	74.46	69.44	68.51	72.31	72.52	72.14	71.94	81.21	82.63	84.01	83.81	92.34	100	94.39	66.43	66.71	66.99	67.33	66.1	67.84	68.28	68.14
B. catenulatum	63.42	62.14	64.22	64.06	64	66.41	66.6	66.09	65.53	64.46	69.61	69.55	70.12	70.13	69.92	71.04	70.7	70.76	72.61	71.85	69.19	68.63	73.64	74.65	69.23	68.84	71.02	69.96	71.55	71.71	79.61	82.66	84.51	84.23	92.42	94.39	100	67.29	67.8	67.39	67.66	66.34	68.67	68.77	68.61
B. magnum	61.93	62.23	62.74	62.81	61.18	64.64	65.03	63.13	62.97	63.07	66.09	65.32	66.86	66.54	66.45	65.85	65.74	65.78	66.3	67.15	64.09	63.12	64.97	66.19	64.38	63.81	66.13	66.4	66.46	66.5	65.7	66.55	68	66.53	66.15	66.43	67.29	100	69.99	68.13	68.19	67.1	68.03	68.83	68.91
B. gallicum	61.75	62.43	62.65	62.65	61.38	63.64	63.13	63.92	63.36	62.88	66.7	65.26	66.63	65.81	66.7	66.06	66.29	66.2	66.38	67.38	64.26	64.15	64.53	65.45	64.74	63.95	65.16	66.77	65.4	65.32	66.04	66.28	68.58	66.72	66.46	66.71	67.8	69.99	100	68.8	67.64	67.78	68.48	69.55	68.59
B. animalis subsp. lactis	62.6	60.99	62.97	63.02	61.8	64.71	63.73	64.38	63.15	63.09	66	66.34	66.41	66.4	66.26	66.99	66.69	66.78	67.03	63.52	64.44	64.27	65.94	66.2	64.87	64.63	66.01	64.9	66.37	66.24	66.07	67.73	67.63	67.44	67.3	66.99	67.39	68.13	68.8	100	95.89	70.55	73.68	74.25	74.06
B. animalis subsp. animalis	62.46	62.08	63.07	63.02	61.78	64.84	65.17	64.52	63.54	62.75	66.5	66.21	66.64	66.24	66.78	66.98	66.9	66.98	67.08	67.07	64.75	64.09	66.08	66.59	65.05	64.45	65.87	67.07	66.49	66.44	66.48	67.29	68.78	67.56	67.26	67.33	67.66	68.19	67.64	95.89	100	70.56	73.81	73.98	73.85
B. cuniculi	61.32	61.86	62.33	62.23	60.75	64.6	64.54	63.78	63.11	61.87	65.78	65.17	65.83	65.47	65.64	66.15	65.87	65.9	66.75	66.16	62.77	62.81	65.62	65.79	63.64	63.09	64.99	64.82	65.55	65.48	65.55	66.41	67.39	66.44	66.54	66.1	66.34	67.1	67.78	70.55	70.56	100	72.97	73.52	73.23
B. choerinum	62.73	62.61	63.57	63.56	62.14	65.4	65.62	64.85	63.53	63.37	66.86	66.98	67.34	67.29	67.09	67.72	67.04	66.94	67.69	67.98	65.14	64.7	65.95	67.23	65.3	64.83	67.46	67.7	68.11	67.82	66.72	67.97	69.22	68.11	67.73	67.84	68.67	68.03	68.48	73.68	73.81	72.97	100	77.08	77.53
B. pseudolongum subsp. globosum	63.27	63.04	63.67	63.63	62.82	65.39	64.21	65.1	64.46	63.48	67.44	66.95	67.59	66.91	67.08	67.62	67.87	67.83	68.24	68.13	65.4	64.89	66.56	67.14	66.18	65.55	66.53	67.89	66.99	67.04	67.41	68.1	69.55	68.35	68.22	68.28	68.77	68.83	69.55	74.25	73.98	73.52	77.08	100	94.35
B. pseudolongum subsp. pseudolongum	62.57	62.76	63.65	63.52	62.44	65.12	65.85	65.18	64.37	63.22	67.42	66.75	67.58	66.96	67.25	67.68	67.91	67.87	67.9	67.91	64.94	64.68	66.52	67.19	65.73	65.3	66.58	67.67	67.08	66.98	67.09	67.93	69.24	68.24	67.86	68.14	68.61	68.91	68.59	74.06	73.85	73.23	77.53	94.35	100
